# Supplementary material for: Nurse-patient relationship for multi-period home health care routing and scheduling problem
Source: PLoS One. 2022 May 27;17(5):e0268517. doi: 10.1371/journal.pone.0268517 (PMC9140252; doi:10.1371/journal.pone.0268517)
Supplement: S1 Dataset — (ZIP) [file pone.0268517.s001.zip]

Archive with 101 entries (80 files):
- MPHHCP Dataset/
- MPHHCP Dataset/pr01/
- MPHHCP Dataset/pr01/customer-detail.csv
- MPHHCP Dataset/pr01/customer.csv
- MPHHCP Dataset/pr01/nurse.csv
- MPHHCP Dataset/pr01/preference.csv
- MPHHCP Dataset/pr02/
- MPHHCP Dataset/pr02/customer-detail.csv
- MPHHCP Dataset/pr02/customer.csv
- MPHHCP Dataset/pr02/nurse.csv
- MPHHCP Dataset/pr02/preference.csv
- MPHHCP Dataset/pr03/
- MPHHCP Dataset/pr03/customer-detail.csv
- MPHHCP Dataset/pr03/customer.csv
- MPHHCP Dataset/pr03/nurse.csv
- MPHHCP Dataset/pr03/preference.csv
- MPHHCP Dataset/pr04/
- MPHHCP Dataset/pr04/customer-detail.csv
- MPHHCP Dataset/pr04/customer.csv
- MPHHCP Dataset/pr04/nurse.csv
- MPHHCP Dataset/pr04/preference.csv
- MPHHCP Dataset/pr05/
- MPHHCP Dataset/pr05/customer-detail.csv
- MPHHCP Dataset/pr05/customer.csv
- MPHHCP Dataset/pr05/nurse.csv
- MPHHCP Dataset/pr05/preference.csv
- MPHHCP Dataset/pr06/
- MPHHCP Dataset/pr06/customer-detail.csv
- MPHHCP Dataset/pr06/customer.csv
- MPHHCP Dataset/pr06/nurse.csv
- MPHHCP Dataset/pr06/preference.csv
- MPHHCP Dataset/pr07/
- MPHHCP Dataset/pr07/customer-detail.csv
- MPHHCP Dataset/pr07/customer.csv
- MPHHCP Dataset/pr07/nurse.csv
- MPHHCP Dataset/pr07/preference.csv
- MPHHCP Dataset/pr08/
- MPHHCP Dataset/pr08/customer-detail.csv
- MPHHCP Dataset/pr08/customer.csv
- MPHHCP Dataset/pr08/nurse.csv
- MPHHCP Dataset/pr08/preference.csv
- MPHHCP Dataset/pr09/
- MPHHCP Dataset/pr09/customer-detail.csv
- MPHHCP Dataset/pr09/customer.csv
- MPHHCP Dataset/pr09/nurse.csv
- MPHHCP Dataset/pr09/preference.csv
- MPHHCP Dataset/pr10/
- MPHHCP Dataset/pr10/customer-detail.csv
- MPHHCP Dataset/pr10/customer.csv
- MPHHCP Dataset/pr10/nurse.csv
- MPHHCP Dataset/pr10/preference.csv
- MPHHCP Dataset/pr11/
- MPHHCP Dataset/pr11/customer-detail.csv
- MPHHCP Dataset/pr11/customer.csv
- MPHHCP Dataset/pr11/nurse.csv
- MPHHCP Dataset/pr11/preference.csv
- MPHHCP Dataset/pr12/
- MPHHCP Dataset/pr12/customer-detail.csv
- MPHHCP Dataset/pr12/customer.csv
- MPHHCP Dataset/pr12/nurse.csv
- MPHHCP Dataset/pr12/preference.csv
- MPHHCP Dataset/pr13/
- MPHHCP Dataset/pr13/customer-detail.csv
- MPHHCP Dataset/pr13/customer.csv
- MPHHCP Dataset/pr13/nurse.csv
- MPHHCP Dataset/pr13/preference.csv
- MPHHCP Dataset/pr14/
- MPHHCP Dataset/pr14/customer-detail.csv
- MPHHCP Dataset/pr14/customer.csv
- MPHHCP Dataset/pr14/nurse.csv
- MPHHCP Dataset/pr14/preference.csv
- MPHHCP Dataset/pr15/
- MPHHCP Dataset/pr15/customer-detail.csv
- MPHHCP Dataset/pr15/customer.csv
- MPHHCP Dataset/pr15/nurse.csv
- MPHHCP Dataset/pr15/preference.csv
- MPHHCP Dataset/pr16/
- MPHHCP Dataset/pr16/customer-detail.csv
- MPHHCP Dataset/pr16/customer.csv
- MPHHCP Dataset/pr16/nurse.csv
- MPHHCP Dataset/pr16/preference.csv
- MPHHCP Dataset/pr17/
- MPHHCP Dataset/pr17/customer-detail.csv
- MPHHCP Dataset/pr17/customer.csv
- MPHHCP Dataset/pr17/nurse.csv
- MPHHCP Dataset/pr17/preference.csv
- MPHHCP Dataset/pr18/
- MPHHCP Dataset/pr18/customer-detail.csv
- MPHHCP Dataset/pr18/customer.csv
- MPHHCP Dataset/pr18/nurse.csv
- MPHHCP Dataset/pr18/preference.csv
- MPHHCP Dataset/pr19/
- MPHHCP Dataset/pr19/customer-detail.csv
- MPHHCP Dataset/pr19/customer.csv
- MPHHCP Dataset/pr19/nurse.csv
- MPHHCP Dataset/pr19/preference.csv
- MPHHCP Dataset/pr20/
- MPHHCP Dataset/pr20/customer-detail.csv
- MPHHCP Dataset/pr20/customer.csv
- MPHHCP Dataset/pr20/nurse.csv
- MPHHCP Dataset/pr20/preference.csv
