# Supplementary material for: Nurse-patient relationship for multi-period home health care routing and scheduling problem
Source: PLoS One. 2022 May 27;17(5):e0268517. doi: 10.1371/journal.pone.0268517 (PMC9140252; doi:10.1371/journal.pone.0268517)
Supplement: S1 Dataset — (ZIP) [file pone.0268517.s001.zip › MPHHCP Dataset/pr01/customer.csv]

Day	Customer
0	1
0	8
0	9
0	11
0	13
0	19
0	20
0	25
1	2
1	3
1	5
1	6
1	11
1	19
1	20
1	21
1	22
1	23
2	1
2	2
2	4
2	6
2	7
2	9
2	15
2	17
2	22
2	24
3	1
3	2
3	6
3	11
3	13
3	14
3	20
3	21
3	22
3	23
4	1
4	5
4	6
4	8
4	11
4	12
4	16
4	18
5	1
5	3
5	5
5	6
5	7
5	8
5	9
5	12
5	13
5	15
5	21
6	2
6	3
6	4
6	5
6	9
6	10
6	13
6	14
6	15
6	17
6	18
6	23
6	24
7	2
7	8
7	9
7	11
7	18
7	19
7	20
7	22
7	25
8	2
8	3
8	5
8	6
8	11
8	19
8	20
8	22
8	23
9	1
9	2
9	4
9	5
9	7
9	9
9	11
9	15
9	17
9	19
9	22
10	1
10	2
10	6
10	11
10	13
10	14
10	15
10	19
10	21
10	22
11	1
11	5
11	8
11	11
11	14
11	16
11	20
12	1
12	3
12	4
12	5
12	6
12	7
12	8
12	9
12	13
12	14
12	15
12	20
12	22
13	2
13	3
13	4
13	9
13	10
13	12
13	13
13	14
13	15
13	17
13	18
13	24
14	8
14	9
14	13
14	18
14	19
14	20
14	22
14	25
15	2
15	3
15	4
15	6
15	7
15	11
15	19
15	20
15	21
16	1
16	4
16	6
16	9
16	15
16	19
16	22
16	24
17	1
17	2
17	6
17	13
17	14
17	15
17	19
17	20
17	21
17	22
17	23
18	1
18	5
18	6
18	11
18	12
18	14
18	16
18	18
19	1
19	3
19	4
19	5
19	6
19	7
19	8
19	12
19	14
19	15
19	16
19	20
19	21
19	22
20	2
20	4
20	5
20	9
20	10
20	12
20	13
20	15
20	17
20	18
20	23
21	1
21	2
21	8
21	9
21	13
21	19
21	20
21	22
21	25
22	2
22	4
22	5
22	6
22	7
22	11
22	19
22	20
22	21
22	23
23	1
23	2
23	4
23	5
23	9
23	15
23	17
23	19
23	22
23	24
24	1
24	2
24	6
24	11
24	13
24	14
24	15
24	19
24	20
24	21
24	22
24	23
25	1
25	5
25	6
25	11
25	12
25	14
25	16
25	18
25	20
26	1
26	3
26	4
26	5
26	7
26	8
26	9
26	12
26	13
26	14
26	15
26	16
26	20
26	22
27	3
27	4
27	5
27	9
27	10
27	12
27	13
27	14
27	18
27	23
27	24
