# Supplementary material for: Nurse-patient relationship for multi-period home health care routing and scheduling problem
Source: PLoS One. 2022 May 27;17(5):e0268517. doi: 10.1371/journal.pone.0268517 (PMC9140252; doi:10.1371/journal.pone.0268517)
Supplement: S1 Dataset — (ZIP) [file pone.0268517.s001.zip › MPHHCP Dataset/pr01/nurse.csv]

Day	Nurse
0	3
0	5
0	7
0	8
0	11
0	13
0	14
0	16
0	17
0	18
0	19
0	22
1	0
1	1
1	2
1	3
1	7
1	8
1	12
1	14
1	16
1	18
1	20
1	22
1	23
2	1
2	2
2	5
2	6
2	8
2	10
2	12
2	14
2	15
2	17
2	18
2	19
2	22
2	23
3	0
3	1
3	2
3	5
3	6
3	7
3	9
3	11
3	12
3	14
3	17
3	18
3	19
3	20
3	21
4	2
4	3
4	7
4	8
4	9
4	10
4	12
4	15
4	17
4	18
4	19
4	20
4	21
4	22
5	1
5	2
5	3
5	6
5	12
5	15
5	17
5	20
5	22
6	0
6	1
6	3
6	5
6	6
6	10
6	18
6	19
6	22
6	23
6	24
7	3
7	4
7	5
7	7
7	8
7	11
7	13
7	14
7	16
7	17
7	18
7	19
7	22
8	0
8	1
8	2
8	3
8	7
8	8
8	12
8	14
8	16
8	18
8	20
8	22
8	23
9	0
9	1
9	2
9	5
9	6
9	8
9	10
9	12
9	14
9	15
9	17
9	18
9	19
9	22
9	23
10	0
10	1
10	2
10	5
10	6
10	7
10	9
10	11
10	12
10	14
10	17
10	18
10	19
10	21
10	24
11	2
11	3
11	7
11	8
11	9
11	10
11	12
11	15
11	17
11	18
11	19
11	20
11	21
11	22
12	1
12	3
12	6
12	12
12	15
12	17
12	20
12	22
13	0
13	1
13	3
13	5
13	6
13	10
13	18
13	19
13	22
13	23
13	24
14	3
14	4
14	5
14	7
14	8
14	11
14	13
14	16
14	17
14	18
14	19
14	22
15	0
15	1
15	2
15	3
15	7
15	8
15	12
15	14
15	16
15	18
15	20
15	22
15	23
16	0
16	1
16	2
16	5
16	6
16	8
16	10
16	14
16	15
16	17
16	18
16	19
16	22
16	23
17	0
17	1
17	2
17	5
17	6
17	7
17	9
17	11
17	12
17	14
17	17
17	18
17	19
17	20
17	21
17	24
18	2
18	3
18	7
18	8
18	9
18	10
18	12
18	15
18	17
18	18
18	19
18	20
18	21
18	22
19	1
19	2
19	3
19	6
19	12
19	15
19	17
19	20
19	22
20	0
20	1
20	3
20	5
20	6
20	10
20	18
20	19
20	22
20	23
20	24
21	3
21	4
21	5
21	7
21	8
21	11
21	13
21	16
21	17
21	18
21	19
21	22
22	0
22	1
22	2
22	3
22	7
22	8
22	12
22	14
22	16
22	18
22	20
22	22
22	23
23	0
23	1
23	2
23	5
23	6
23	8
23	10
23	12
23	14
23	15
23	18
23	19
23	22
23	23
24	0
24	1
24	2
24	5
24	6
24	7
24	9
24	12
24	14
24	18
24	19
24	20
24	24
25	2
25	3
25	7
25	8
25	9
25	10
25	12
25	15
25	17
25	18
25	19
25	20
25	21
25	22
26	1
26	3
26	6
26	12
26	17
26	20
26	22
27	0
27	3
27	5
27	6
27	10
27	18
27	19
27	22
27	23
