# Supplementary material for: Nurse-patient relationship for multi-period home health care routing and scheduling problem
Source: PLoS One. 2022 May 27;17(5):e0268517. doi: 10.1371/journal.pone.0268517 (PMC9140252; doi:10.1371/journal.pone.0268517)
Supplement: S1 Dataset — (ZIP) [file pone.0268517.s001.zip › MPHHCP Dataset/pr01/preference.csv]

customer	vehicle	prefscore
9	0	0.20771017185017
9	1	0.90137695748944
9	2	-1.00000000000000
9	3	0.72414171038682
9	4	0.17958619969395
9	5	0.21371899273532
9	6	-1.00000000000000
9	7	-1.00000000000000
9	8	0.41009231875219
9	9	-1.00000000000000
9	10	-1.00000000000000
9	11	0.42587994082212
9	12	0.00070258451767
9	13	0.00258437572158
9	14	0.87244659352644
9	15	-1.00000000000000
9	16	-1.00000000000000
9	17	0.09728940234936
9	18	0.87729853877474
9	19	0.46755208409741
9	20	0.01527325851691
9	21	0.25771672568237
9	22	0.67967561340769
9	23	0.83136775770727
9	24	-1.00000000000000
3	0	-1.00000000000000
3	1	0.06723426037943
3	2	0.08820721363906
3	3	0.34103410734881
3	4	0.58633368585151
3	5	-1.00000000000000
3	6	0.03653518397019
3	7	-1.00000000000000
3	8	-1.00000000000000
3	9	-1.00000000000000
3	10	0.11937370727450
3	11	-1.00000000000000
3	12	0.36034304243843
3	13	0.05391196564082
3	14	-1.00000000000000
3	15	0.54024184923898
3	16	-1.00000000000000
3	17	-1.00000000000000
3	18	0.92539838379364
3	19	0.07276652064212
3	20	-1.00000000000000
3	21	0.40990404599227
3	22	0.49854442161781
3	23	0.60533713447213
3	24	-1.00000000000000
16	0	0.45375746620425
16	1	-1.00000000000000
16	2	-1.00000000000000
16	3	-1.00000000000000
16	4	0.63021658077578
16	5	0.19255566672479
16	6	-1.00000000000000
16	7	0.68940460291170
16	8	-1.00000000000000
16	9	-1.00000000000000
16	10	-1.00000000000000
16	11	0.72235994758363
16	12	-1.00000000000000
16	13	-1.00000000000000
16	14	0.22834081562429
16	15	0.39949785445888
16	16	0.16849795242197
16	17	0.36781498844998
16	18	0.26646342545617
16	19	0.14701236346337
16	20	-1.00000000000000
16	21	0.94753771047445
16	22	0.77604442273909
16	23	-1.00000000000000
16	24	0.36926281409011
6	0	0.55470264703156
6	1	0.60560286132179
6	2	-1.00000000000000
6	3	0.21835550075494
6	4	0.78608386976081
6	5	0.71166967734180
6	6	-1.00000000000000
6	7	-1.00000000000000
6	8	0.81392285191979
6	9	0.69863829723430
6	10	-1.00000000000000
6	11	-1.00000000000000
6	12	0.88095656786650
6	13	-1.00000000000000
6	14	-1.00000000000000
6	15	-1.00000000000000
6	16	-1.00000000000000
6	17	0.75167117558451
6	18	-1.00000000000000
6	19	-1.00000000000000
6	20	0.36715804784564
6	21	-1.00000000000000
6	22	-1.00000000000000
6	23	-1.00000000000000
6	24	0.14101945400373
21	0	0.54161519824537
21	1	0.17768433138441
21	2	0.29654036688122
21	3	-1.00000000000000
21	4	-1.00000000000000
21	5	-1.00000000000000
21	6	-1.00000000000000
21	7	-1.00000000000000
21	8	0.49283285790027
21	9	-1.00000000000000
21	10	-1.00000000000000
21	11	0.51155527052574
21	12	0.22905458102767
21	13	-1.00000000000000
21	14	-1.00000000000000
21	15	-1.00000000000000
21	16	0.48529649794311
21	17	0.16794049954267
21	18	-1.00000000000000
21	19	0.73593282231916
21	20	-1.00000000000000
21	21	-1.00000000000000
21	22	-1.00000000000000
21	23	0.12943790384872
21	24	-1.00000000000000
18	0	0.16076444928398
18	1	0.44366817523060
18	2	0.94092934303737
18	3	0.08230349800829
18	4	-1.00000000000000
18	5	-1.00000000000000
18	6	0.51201188801026
18	7	-1.00000000000000
18	8	0.01409271311366
18	9	-1.00000000000000
18	10	0.14257054113466
18	11	-1.00000000000000
18	12	0.62498375001411
18	13	0.68912447497001
18	14	-1.00000000000000
18	15	0.00763091421904
18	16	0.51256787071803
18	17	0.82414811555680
18	18	-1.00000000000000
18	19	0.63324432383185
18	20	0.65252523636534
18	21	-1.00000000000000
18	22	-1.00000000000000
18	23	0.58777094560746
18	24	-1.00000000000000
12	0	-1.00000000000000
12	1	-1.00000000000000
12	2	0.68456132318935
12	3	-1.00000000000000
12	4	-1.00000000000000
12	5	0.82179313039610
12	6	-1.00000000000000
12	7	-1.00000000000000
12	8	0.40863586033854
12	9	-1.00000000000000
12	10	-1.00000000000000
12	11	-1.00000000000000
12	12	0.72666316195828
12	13	0.74165023258466
12	14	0.36480410416952
12	15	0.35699846008775
12	16	0.49360557537369
12	17	-1.00000000000000
12	18	-1.00000000000000
12	19	-1.00000000000000
12	20	-1.00000000000000
12	21	-1.00000000000000
12	22	0.65815948414703
12	23	0.08088835637376
12	24	0.28822388137343
7	0	0.49306121411008
7	1	-1.00000000000000
7	2	-1.00000000000000
7	3	0.42227190537763
7	4	-1.00000000000000
7	5	-1.00000000000000
7	6	-1.00000000000000
7	7	0.96639698356111
7	8	0.36147956970981
7	9	-1.00000000000000
7	10	0.65627926719267
7	11	0.99599696289642
7	12	0.31262099339326
7	13	0.17874163431063
7	14	-1.00000000000000
7	15	-1.00000000000000
7	16	0.86496997475929
7	17	0.56632347586023
7	18	0.14793872442945
7	19	0.48088216013153
7	20	-1.00000000000000
7	21	0.05214494565416
7	22	-1.00000000000000
7	23	-1.00000000000000
7	24	-1.00000000000000
4	0	0.55285268248354
4	1	0.90504120995262
4	2	-1.00000000000000
4	3	-1.00000000000000
4	4	0.20774795490471
4	5	-1.00000000000000
4	6	-1.00000000000000
4	7	0.44731838382789
4	8	0.80493719003880
4	9	-1.00000000000000
4	10	-1.00000000000000
4	11	0.91567616155248
4	12	0.57686017570767
4	13	-1.00000000000000
4	14	0.54506866108133
4	15	-1.00000000000000
4	16	-1.00000000000000
4	17	0.73698391773582
4	18	-1.00000000000000
4	19	0.26996327391319
4	20	0.37975069626954
4	21	-1.00000000000000
4	22	-1.00000000000000
4	23	0.61124142616572
4	24	0.97610615716144
19	0	0.12813866933555
19	1	-1.00000000000000
19	2	-1.00000000000000
19	3	0.70956072416300
19	4	0.09368561674254
19	5	-1.00000000000000
19	6	0.07756739172136
19	7	-1.00000000000000
19	8	-1.00000000000000
19	9	-1.00000000000000
19	10	0.34232540637388
19	11	-1.00000000000000
19	12	0.09466954809050
19	13	-1.00000000000000
19	14	0.87840310598799
19	15	-1.00000000000000
19	16	0.92859448953491
19	17	-1.00000000000000
19	18	-1.00000000000000
19	19	0.29949228167487
19	20	0.45769808574772
19	21	-1.00000000000000
19	22	0.17177231035036
19	23	-1.00000000000000
19	24	-1.00000000000000
15	0	0.56795885273512
15	1	0.76079113511552
15	2	-1.00000000000000
15	3	0.62905484484710
15	4	0.35094747746704
15	5	0.37634275925390
15	6	0.76729439777209
15	7	0.85281474498027
15	8	-1.00000000000000
15	9	0.59145049822280
15	10	-1.00000000000000
15	11	-1.00000000000000
15	12	0.89097889404938
15	13	-1.00000000000000
15	14	0.19062006142702
15	15	-1.00000000000000
15	16	0.73020737193670
15	17	-1.00000000000000
15	18	0.85136567594556
15	19	0.35493003485270
15	20	-1.00000000000000
15	21	0.70589589264477
15	22	0.00456831459819
15	23	-1.00000000000000
15	24	0.09283884266201
1	0	0.67918325788053
1	1	-1.00000000000000
1	2	-1.00000000000000
1	3	-1.00000000000000
1	4	-1.00000000000000
1	5	0.63586029928766
1	6	0.05309594805634
1	7	-1.00000000000000
1	8	-1.00000000000000
1	9	-1.00000000000000
1	10	-1.00000000000000
1	11	0.97458548377592
1	12	-1.00000000000000
1	13	0.37993001993098
1	14	0.39455235238782
1	15	-1.00000000000000
1	16	0.76894640201471
1	17	-1.00000000000000
1	18	0.93756139833245
1	19	-1.00000000000000
1	20	0.14256340069635
1	21	0.35692117500847
1	22	0.77028765791612
1	23	-1.00000000000000
1	24	-1.00000000000000
5	0	-1.00000000000000
5	1	0.85776336890009
5	2	-1.00000000000000
5	3	-1.00000000000000
5	4	0.70383048218166
5	5	0.27430725252281
5	6	0.91784211056573
5	7	0.45405304027002
5	8	-1.00000000000000
5	9	0.11552679125002
5	10	-1.00000000000000
5	11	-1.00000000000000
5	12	-1.00000000000000
5	13	-1.00000000000000
5	14	-1.00000000000000
5	15	-1.00000000000000
5	16	-1.00000000000000
5	17	0.68573101312991
5	18	-1.00000000000000
5	19	-1.00000000000000
5	20	0.95796154398580
5	21	0.17656017340238
5	22	-1.00000000000000
5	23	-1.00000000000000
5	24	0.35095647976230
23	0	0.08107982844372
23	1	-1.00000000000000
23	2	-1.00000000000000
23	3	0.10654726389589
23	4	0.66679657872538
23	5	0.23722246871734
23	6	0.16180565385927
23	7	-1.00000000000000
23	8	0.86374099875679
23	9	-1.00000000000000
23	10	0.52280032528573
23	11	-1.00000000000000
23	12	-1.00000000000000
23	13	-1.00000000000000
23	14	0.43953207653594
23	15	-1.00000000000000
23	16	0.86772148867628
23	17	-1.00000000000000
23	18	-1.00000000000000
23	19	-1.00000000000000
23	20	-1.00000000000000
23	21	-1.00000000000000
23	22	-1.00000000000000
23	23	0.21348358931524
23	24	-1.00000000000000
10	0	0.37277688029561
10	1	0.31324200070803
10	2	0.11564675729134
10	3	-1.00000000000000
10	4	0.65212017909863
10	5	0.71584719493958
10	6	0.57626122889770
10	7	0.95941965694812
10	8	-1.00000000000000
10	9	0.25750483540433
10	10	-1.00000000000000
10	11	0.61940539820750
10	12	0.73425383870286
10	13	0.52755501875636
10	14	0.13518994500540
10	15	-1.00000000000000
10	16	0.88255675660596
10	17	0.52236702261455
10	18	-1.00000000000000
10	19	-1.00000000000000
10	20	-1.00000000000000
10	21	-1.00000000000000
10	22	-1.00000000000000
10	23	-1.00000000000000
10	24	-1.00000000000000
14	0	-1.00000000000000
14	1	-1.00000000000000
14	2	0.07497130902466
14	3	0.77937687251089
14	4	0.83004596328872
14	5	-1.00000000000000
14	6	-1.00000000000000
14	7	0.88411844052577
14	8	-1.00000000000000
14	9	-1.00000000000000
14	10	0.18430913854066
14	11	-1.00000000000000
14	12	0.29044255318894
14	13	-1.00000000000000
14	14	0.39605684669963
14	15	0.00831113353945
14	16	0.65178634347447
14	17	-1.00000000000000
14	18	0.25802051882913
14	19	0.27472623572499
14	20	-1.00000000000000
14	21	-1.00000000000000
14	22	0.49406538674774
14	23	-1.00000000000000
14	24	0.33165622321946
22	0	0.80489807221003
22	1	0.57568570854829
22	2	0.19015722254723
22	3	-1.00000000000000
22	4	0.72100011227029
22	5	-1.00000000000000
22	6	-1.00000000000000
22	7	-1.00000000000000
22	8	0.68702869659127
22	9	-1.00000000000000
22	10	0.86190793915582
22	11	0.63856604085637
22	12	-1.00000000000000
22	13	0.37868969022475
22	14	-1.00000000000000
22	15	0.41389519886541
22	16	-1.00000000000000
22	17	-1.00000000000000
22	18	-1.00000000000000
22	19	0.35182786283589
22	20	0.00754307276643
22	21	-1.00000000000000
22	22	0.70314732762738
22	23	-1.00000000000000
22	24	0.53292542066734
2	0	0.40379788689584
2	1	-1.00000000000000
2	2	0.88646837962972
2	3	0.97733495516563
2	4	-1.00000000000000
2	5	-1.00000000000000
2	6	-1.00000000000000
2	7	0.24022264813717
2	8	-1.00000000000000
2	9	-1.00000000000000
2	10	-1.00000000000000
2	11	-1.00000000000000
2	12	-1.00000000000000
2	13	0.56810357745281
2	14	0.85281270986596
2	15	-1.00000000000000
2	16	0.89275967617149
2	17	0.13898608517450
2	18	-1.00000000000000
2	19	0.63836451461852
2	20	-1.00000000000000
2	21	-1.00000000000000
2	22	0.21909968447786
2	23	-1.00000000000000
2	24	0.12834913727525
8	0	-1.00000000000000
8	1	-1.00000000000000
8	2	0.90232476602669
8	3	-1.00000000000000
8	4	0.75005687166854
8	5	0.94998766308412
8	6	-1.00000000000000
8	7	0.31227428820510
8	8	-1.00000000000000
8	9	-1.00000000000000
8	10	-1.00000000000000
8	11	0.38464082799079
8	12	-1.00000000000000
8	13	0.04871129072920
8	14	-1.00000000000000
8	15	-1.00000000000000
8	16	0.97189354431136
8	17	-1.00000000000000
8	18	0.62589722994341
8	19	0.89650023737942
8	20	0.61810432364346
8	21	-1.00000000000000
8	22	0.50166182875817
8	23	0.62494481806668
8	24	0.23488689337104
17	0	-1.00000000000000
17	1	0.15678400497001
17	2	-1.00000000000000
17	3	0.15747928984102
17	4	0.08973955266891
17	5	-1.00000000000000
17	6	0.28288340398776
17	7	-1.00000000000000
17	8	-1.00000000000000
17	9	-1.00000000000000
17	10	0.57974713291508
17	11	-1.00000000000000
17	12	0.76716495050857
17	13	0.49698546710251
17	14	0.01950271268607
17	15	0.44748424503777
17	16	-1.00000000000000
17	17	-1.00000000000000
17	18	-1.00000000000000
17	19	0.88302917129866
17	20	-1.00000000000000
17	21	0.91282621896462
17	22	-1.00000000000000
17	23	0.35668468516556
17	24	-1.00000000000000
25	0	0.61641759823247
25	1	-1.00000000000000
25	2	-1.00000000000000
25	3	0.00582499224115
25	4	0.26172330562746
25	5	0.75586782949306
25	6	-1.00000000000000
25	7	-1.00000000000000
25	8	0.69298843706578
25	9	-1.00000000000000
25	10	0.43556483044950
25	11	0.43538373545068
25	12	0.04403451757509
25	13	-1.00000000000000
25	14	-1.00000000000000
25	15	0.83187994676217
25	16	0.36087627892879
25	17	-1.00000000000000
25	18	-1.00000000000000
25	19	0.73762919779496
25	20	0.86928696703801
25	21	-1.00000000000000
25	22	0.38079451418440
25	23	0.20745469714462
25	24	-1.00000000000000
24	0	-1.00000000000000
24	1	0.84700444155571
24	2	0.28450143206089
24	3	-1.00000000000000
24	4	0.22153961923654
24	5	-1.00000000000000
24	6	0.86161911481923
24	7	-1.00000000000000
24	8	-1.00000000000000
24	9	0.12477349230045
24	10	0.14238783939881
24	11	-1.00000000000000
24	12	-1.00000000000000
24	13	0.70060221216295
24	14	-1.00000000000000
24	15	-1.00000000000000
24	16	-1.00000000000000
24	17	-1.00000000000000
24	18	0.95074749796586
24	19	0.01482957526126
24	20	0.32157454877049
24	21	0.23970125876360
24	22	-1.00000000000000
24	23	0.65992056341393
24	24	-1.00000000000000
11	0	-1.00000000000000
11	1	-1.00000000000000
11	2	-1.00000000000000
11	3	0.78431568890489
11	4	-1.00000000000000
11	5	-1.00000000000000
11	6	0.86078139142473
11	7	-1.00000000000000
11	8	0.84944917060434
11	9	0.99799936020122
11	10	-1.00000000000000
11	11	-1.00000000000000
11	12	0.85537590346467
11	13	0.18319499930418
11	14	-1.00000000000000
11	15	0.88095382247276
11	16	-1.00000000000000
11	17	0.80007652118504
11	18	0.33226793551968
11	19	0.37625990751509
11	20	0.46795610320656
11	21	-1.00000000000000
11	22	0.69938567179458
11	23	-1.00000000000000
11	24	-1.00000000000000
13	0	0.94671272741261
13	1	0.51471900054723
13	2	0.63468825355707
13	3	-1.00000000000000
13	4	-1.00000000000000
13	5	-1.00000000000000
13	6	-1.00000000000000
13	7	-1.00000000000000
13	8	0.33471520849053
13	9	-1.00000000000000
13	10	-1.00000000000000
13	11	-1.00000000000000
13	12	-1.00000000000000
13	13	-1.00000000000000
13	14	-1.00000000000000
13	15	0.44155408603273
13	16	-1.00000000000000
13	17	-1.00000000000000
13	18	-1.00000000000000
13	19	-1.00000000000000
13	20	0.87867056504700
13	21	-1.00000000000000
13	22	0.41287278941341
13	23	0.17877888197828
13	24	0.28905174017671
20	0	0.15865339968338
20	1	-1.00000000000000
20	2	0.40149735321558
20	3	-1.00000000000000
20	4	-1.00000000000000
20	5	0.83732446488098
20	6	-1.00000000000000
20	7	-1.00000000000000
20	8	-1.00000000000000
20	9	-1.00000000000000
20	10	-1.00000000000000
20	11	-1.00000000000000
20	12	0.64515129498333
20	13	-1.00000000000000
20	14	-1.00000000000000
20	15	-1.00000000000000
20	16	-1.00000000000000
20	17	-1.00000000000000
20	18	-1.00000000000000
20	19	0.79500377637805
20	20	-1.00000000000000
20	21	0.89074863999652
20	22	0.57154894626072
20	23	0.86482056773103
20	24	0.57217187846454
