# Supplementary material for: Nurse-patient relationship for multi-period home health care routing and scheduling problem
Source: PLoS One. 2022 May 27;17(5):e0268517. doi: 10.1371/journal.pone.0268517 (PMC9140252; doi:10.1371/journal.pone.0268517)
Supplement: S1 Dataset — (ZIP) [file pone.0268517.s001.zip › MPHHCP Dataset/pr02/customer-detail.csv]

CUST NO.	XCOORD	YCOORD	DEMAND	READY TIME	DUE DATE	SERVICE TIME
1	30.22	24.79	0	0	1000	0
2	33.59	30.75	50	389	536	60
3	48.83	65.31	50	444	558	60
4	86.18	59.34	50	275	412	60
5	39.27	-33.06	50	367	524	60
6	-23.37	86.85	50	413	589	60
7	48.13	95.59	50	66	173	60
8	-16.36	93.31	50	232	357	60
9	-57.7	-65.6	50	473	601	60
10	7.15	32.68	50	351	506	60
11	42.95	68.7	50	302	448	60
12	37.09	-2.11	50	411	574	60
13	77.76	55.82	50	146	279	60
14	-17.46	-56.57	50	214	306	60
15	58.58	59.89	50	128	234	60
16	57.78	15.34	50	158	263	60
17	-22.33	36.07	50	447	573	60
18	-7.08	30.49	50	134	239	60
19	55.66	60.43	50	81	211	60
20	-14.31	11.46	50	418	575	60
21	-29.72	24.27	50	455	586	60
22	43.22	0.74	50	369	517	60
23	45.18	35.47	50	99	190	60
24	64.48	2.24	50	150	277	60
25	55.08	72.24	50	126	298	60
26	16.93	15.74	50	429	564	60
