# Supplementary material for: Nurse-patient relationship for multi-period home health care routing and scheduling problem
Source: PLoS One. 2022 May 27;17(5):e0268517. doi: 10.1371/journal.pone.0268517 (PMC9140252; doi:10.1371/journal.pone.0268517)
Supplement: S1 Dataset — (ZIP) [file pone.0268517.s001.zip › MPHHCP Dataset/pr02/customer.csv]

Day	Customer
0	1
0	3
0	4
0	7
0	8
0	10
0	12
0	16
0	17
0	18
0	21
0	24
1	3
1	8
1	9
1	11
1	17
1	19
1	20
1	25
2	12
2	13
2	14
2	17
2	20
2	21
2	22
2	23
2	24
3	2
3	4
3	8
3	10
3	11
3	12
3	16
3	21
3	23
4	3
4	4
4	15
4	16
4	19
4	20
4	21
4	22
4	23
4	25
5	4
5	9
5	10
5	11
5	14
5	21
5	23
5	24
5	25
6	6
6	7
6	11
6	12
6	13
6	16
6	17
6	18
6	20
6	22
6	23
6	25
7	2
7	3
7	4
7	7
7	8
7	10
7	11
7	12
7	15
7	16
7	18
7	19
7	21
7	23
7	24
7	25
8	3
8	5
8	8
8	9
8	14
8	17
8	19
8	20
8	23
8	24
8	25
9	1
9	12
9	13
9	14
9	18
9	19
9	21
9	22
9	23
10	2
10	3
10	5
10	8
10	12
10	14
10	16
10	21
10	23
11	3
11	4
11	15
11	16
11	19
11	20
11	22
11	23
11	25
12	4
12	9
12	10
12	11
12	13
12	14
12	16
12	19
12	21
12	23
12	24
12	25
13	7
13	12
13	13
13	15
13	16
13	18
13	22
13	23
13	25
14	1
14	7
14	8
14	11
14	12
14	15
14	16
14	17
14	18
14	21
14	23
15	3
15	8
15	9
15	11
15	13
15	14
15	17
15	19
15	20
15	23
15	24
15	25
16	12
16	13
16	17
16	18
16	19
16	20
16	21
16	22
16	23
16	24
17	2
17	3
17	4
17	5
17	8
17	11
17	12
17	21
17	23
17	24
18	3
18	4
18	15
18	16
18	19
18	20
18	22
18	23
18	25
19	2
19	4
19	9
19	10
19	11
19	13
19	14
19	16
19	19
19	20
19	23
19	24
19	25
20	6
20	7
20	11
20	12
20	13
20	15
20	16
20	18
20	20
20	22
20	23
21	1
21	2
21	3
21	8
21	10
21	11
21	12
21	15
21	17
21	18
21	19
21	23
21	24
21	25
22	3
22	5
22	8
22	9
22	11
22	14
22	16
22	17
22	19
22	20
22	24
22	25
23	1
23	13
23	17
23	18
23	19
23	20
23	21
23	22
23	23
23	24
24	2
24	4
24	10
24	12
24	14
24	16
24	21
24	23
24	24
25	3
25	4
25	15
25	16
25	19
25	21
25	23
25	25
26	2
26	10
26	11
26	19
26	20
26	21
26	23
26	24
26	25
27	6
27	7
27	12
27	13
27	15
27	16
27	17
27	20
27	22
27	23
27	25
