# Supplementary material for: Nurse-patient relationship for multi-period home health care routing and scheduling problem
Source: PLoS One. 2022 May 27;17(5):e0268517. doi: 10.1371/journal.pone.0268517 (PMC9140252; doi:10.1371/journal.pone.0268517)
Supplement: S1 Dataset — (ZIP) [file pone.0268517.s001.zip › MPHHCP Dataset/pr02/nurse.csv]

Day	Nurse
0	1
0	2
0	4
0	8
0	9
0	10
0	11
0	14
0	15
0	16
0	17
0	22
0	23
1	1
1	3
1	5
1	6
1	8
1	11
1	12
1	15
1	16
1	17
1	19
1	22
1	23
1	24
2	0
2	1
2	2
2	6
2	9
2	10
2	11
2	13
2	14
2	15
2	16
2	21
2	22
2	23
3	0
3	3
3	5
3	10
3	11
3	12
3	13
3	15
3	16
3	17
3	18
3	19
3	20
3	21
3	24
4	3
4	5
4	6
4	7
4	11
4	13
4	15
4	16
4	21
4	22
4	24
5	0
5	3
5	4
5	8
5	10
5	12
5	13
5	15
5	16
5	18
5	19
5	21
5	22
5	24
6	0
6	4
6	6
6	7
6	8
6	9
6	11
6	12
6	14
6	15
6	17
6	19
6	20
6	22
6	23
6	24
7	0
7	1
7	2
7	4
7	8
7	9
7	10
7	11
7	14
7	15
7	16
7	17
7	22
7	23
8	1
8	3
8	5
8	6
8	8
8	11
8	12
8	15
8	16
8	17
8	19
8	22
8	23
8	24
9	0
9	1
9	2
9	6
9	9
9	10
9	11
9	13
9	14
9	15
9	21
9	22
9	23
10	0
10	3
10	5
10	10
10	11
10	12
10	13
10	15
10	16
10	17
10	18
10	19
10	20
10	21
10	24
11	5
11	6
11	7
11	11
11	13
11	15
11	16
11	21
11	22
11	24
12	0
12	3
12	4
12	8
12	10
12	12
12	13
12	15
12	16
12	18
12	19
12	21
12	22
12	24
13	0
13	4
13	6
13	7
13	9
13	11
13	12
13	14
13	15
13	17
13	19
13	20
13	21
13	22
13	23
13	24
14	0
14	1
14	2
14	4
14	8
14	9
14	10
14	14
14	15
14	16
14	17
14	22
14	23
15	1
15	3
15	5
15	6
15	8
15	11
15	12
15	15
15	16
15	17
15	22
15	23
15	24
16	0
16	1
16	2
16	6
16	9
16	10
16	11
16	13
16	14
16	15
16	16
16	21
16	22
16	23
17	0
17	3
17	5
17	10
17	11
17	12
17	13
17	15
17	16
17	17
17	18
17	19
17	20
17	21
17	24
18	3
18	5
18	6
18	7
18	11
18	13
18	15
18	16
18	21
18	22
19	0
19	3
19	4
19	8
19	10
19	12
19	13
19	15
19	16
19	18
19	19
19	21
19	24
20	0
20	4
20	6
20	8
20	9
20	11
20	12
20	14
20	15
20	17
20	20
20	21
20	22
20	23
20	24
21	0
21	1
21	2
21	4
21	8
21	9
21	10
21	11
21	14
21	15
21	16
21	17
21	22
21	23
22	1
22	3
22	5
22	6
22	8
22	11
22	12
22	15
22	16
22	17
22	19
22	22
22	23
22	24
23	0
23	1
23	2
23	6
23	9
23	10
23	11
23	13
23	14
23	15
23	16
23	21
23	22
23	23
24	0
24	3
24	5
24	10
24	11
24	12
24	13
24	15
24	16
24	17
24	18
24	19
24	20
24	21
24	24
25	3
25	5
25	6
25	7
25	11
25	13
25	15
25	16
25	21
25	22
25	24
26	0
26	3
26	4
26	8
26	12
26	13
26	15
26	16
26	18
26	19
26	21
26	22
26	24
27	0
27	4
27	6
27	7
27	8
27	9
27	11
27	14
27	15
27	17
27	19
27	20
27	21
27	24
