# Supplementary material for: Nurse-patient relationship for multi-period home health care routing and scheduling problem
Source: PLoS One. 2022 May 27;17(5):e0268517. doi: 10.1371/journal.pone.0268517 (PMC9140252; doi:10.1371/journal.pone.0268517)
Supplement: S1 Dataset — (ZIP) [file pone.0268517.s001.zip › MPHHCP Dataset/pr02/preference.csv]

customer	vehicle	prefscore
9	0	-1.0
9	1	-1.0
9	2	0.28109901930307900
9	3	0.9958585217148350
9	4	-1.0
9	5	-1.0
9	6	0.10307892211532500
9	7	0.9916974571052140
9	8	0.027467102842663300
9	9	0.6862126483522950
9	10	-1.0
9	11	0.7669272429212360
9	12	0.4706598407221570
9	13	0.8584331111516230
9	14	-1.0
9	15	0.5173179617788760
9	16	0.07924435681670810
9	17	-1.0
9	18	0.5378827778456480
9	19	0.9293965021724270
9	20	-1.0
9	21	0.9896466896087900
9	22	-1.0
9	23	0.5577644106441650
9	24	-1.0
3	0	-1.0
3	1	0.7823515771299150
3	2	-1.0
3	3	-1.0
3	4	0.8928085807334950
3	5	0.9642555381392030
3	6	0.7839546274531590
3	7	0.915259194303126
3	8	-1.0
3	9	-1.0
3	10	-1.0
3	11	0.1784544632823300
3	12	0.5744969368907950
3	13	-1.0
3	14	0.8213893163000160
3	15	0.12890200695750300
3	16	-1.0
3	17	-1.0
3	18	0.8916601813512850
3	19	-1.0
3	20	-1.0
3	21	0.6416826674346920
3	22	0.4144131433691860
3	23	0.44427042581119800
3	24	0.7780632984519410
16	0	0.560961667101018
16	1	-1.0
16	2	-1.0
16	3	0.19316959936189400
16	4	0.5420023482627630
16	5	-1.0
16	6	-1.0
16	7	-1.0
16	8	0.3596016774024570
16	9	0.12625024850882700
16	10	0.21974342405609200
16	11	-1.0
16	12	0.7340924216571710
16	13	0.8934625899855840
16	14	0.7800146377008010
16	15	-1.0
16	16	0.35657715949498700
16	17	0.2955747683142100
16	18	0.6835162327782650
16	19	0.7388145689859800
16	20	0.6995626565509860
16	21	-1.0
16	22	-1.0
16	23	-1.0
16	24	-1.0
6	0	0.2751164290801450
6	1	-1.0
6	2	-1.0
6	3	0.8017051649193610
6	4	-1.0
6	5	0.5029501052077890
6	6	0.49203873357958400
6	7	0.7317069136467740
6	8	-1.0
6	9	0.8849771113135550
6	10	0.03548354343249690
6	11	0.9682484030386050
6	12	-1.0
6	13	-1.0
6	14	0.24576610317382500
6	15	-1.0
6	16	0.9612339322994680
6	17	0.5097631380665920
6	18	0.5600620415344310
6	19	0.6867739304574310
6	20	0.42645669279609000
6	21	-1.0
6	22	-1.0
6	23	-1.0
6	24	0.5342643312277240
21	0	0.9038920874914000
21	1	-1.0
21	2	0.076706127914008
21	3	0.433796845730825
21	4	0.4436563735058740
21	5	-1.0
21	6	-1.0
21	7	-1.0
21	8	0.913363728259146
21	9	-1.0
21	10	0.9646730253160460
21	11	0.3033289636338780
21	12	0.43590037154385400
21	13	0.8407851393774060
21	14	-1.0
21	15	0.9022603462025060
21	16	-1.0
21	17	-1.0
21	18	-1.0
21	19	-1.0
21	20	-1.0
21	21	-1.0
21	22	0.503319858992133
21	23	0.1672877216857270
21	24	0.8056177429846300
18	0	-1.0
18	1	0.4566989364244880
18	2	-1.0
18	3	0.2130378161905580
18	4	0.5614543878556900
18	5	-1.0
18	6	0.18640750149407100
18	7	0.14251350755571100
18	8	0.16867217313704200
18	9	0.2891773427469230
18	10	-1.0
18	11	-1.0
18	12	0.5400237215266630
18	13	0.323533278352403
18	14	-1.0
18	15	-1.0
18	16	0.8902435229784290
18	17	0.6319374041497330
18	18	-1.0
18	19	0.3391464774516880
18	20	-1.0
18	21	-1.0
18	22	0.5446108483063560
18	23	0.2275155820163150
18	24	0.08006377235514410
12	0	0.9478475670570940
12	1	-1.0
12	2	0.7220796567728620
12	3	-1.0
12	4	0.7292123587070100
12	5	-1.0
12	6	0.008917050773763810
12	7	-1.0
12	8	0.20889923788786000
12	9	0.776647589092772
12	10	-1.0
12	11	0.298575917201938
12	12	-1.0
12	13	-1.0
12	14	-1.0
12	15	-1.0
12	16	0.8542249172226460
12	17	0.9430432516221810
12	18	-1.0
12	19	0.2999378944464720
12	20	-1.0
12	21	0.06473387635375390
12	22	0.7898279676075900
12	23	-1.0
12	24	-1.0
7	0	-1.0
7	1	-1.0
7	2	0.6639963801569380
7	3	-1.0
7	4	0.5017242420206830
7	5	0.30322402202211900
7	6	-1.0
7	7	0.7604578893019990
7	8	0.8466449865223570
7	9	-1.0
7	10	-1.0
7	11	0.2095733683845780
7	12	0.8001977450712280
7	13	-1.0
7	14	0.5426504933917210
7	15	0.5633251973583560
7	16	0.2858297077382770
7	17	0.5382327095073730
7	18	0.5231294248512830
7	19	0.9323755806709540
7	20	-1.0
7	21	0.4162151942480690
7	22	-1.0
7	23	-1.0
7	24	-1.0
4	0	0.06728840868727100
4	1	-1.0
4	2	-1.0
4	3	-1.0
4	4	-1.0
4	5	0.4882439600449090
4	6	0.2578128534093830
4	7	-1.0
4	8	-1.0
4	9	0.3150829620855170
4	10	-1.0
4	11	-1.0
4	12	-1.0
4	13	-1.0
4	14	0.8490191686479060
4	15	0.3165635885890960
4	16	0.8095648539693210
4	17	0.524410009254528
4	18	-1.0
4	19	-1.0
4	20	0.47722098606752900
4	21	0.5913530320614420
4	22	-1.0
4	23	-1.0
4	24	-1.0
19	0	0.976499162629213
19	1	0.36550929170152700
19	2	-1.0
19	3	0.6422468193708150
19	4	0.16957129258621700
19	5	-1.0
19	6	-1.0
19	7	0.700445063552093
19	8	-1.0
19	9	-1.0
19	10	0.33614258106998000
19	11	0.39413059574442400
19	12	0.3482211425059610
19	13	0.46575191831708900
19	14	-1.0
19	15	-1.0
19	16	0.8483597685098700
19	17	-1.0
19	18	-1.0
19	19	0.70726614932154
19	20	0.22694137538082300
19	21	0.2546495643475150
19	22	0.5743165961147440
19	23	-1.0
19	24	0.553024292465033
15	0	0.842227271960177
15	1	0.2465319220915420
15	2	0.7974994027185610
15	3	-1.0
15	4	0.6952857084600230
15	5	0.1649389083099310
15	6	0.8523291861623690
15	7	-1.0
15	8	0.2621394548057180
15	9	0.6927114707666960
15	10	-1.0
15	11	0.7828657445988880
15	12	-1.0
15	13	-1.0
15	14	0.20066444868880400
15	15	-1.0
15	16	0.6684173932678550
15	17	-1.0
15	18	-1.0
15	19	-1.0
15	20	-1.0
15	21	-1.0
15	22	-1.0
15	23	0.11675212375090500
15	24	0.49560635343645100
1	0	0.9378907959168290
1	1	0.3008013968522440
1	2	0.5007350036058330
1	3	0.6136637739982820
1	4	-1.0
1	5	-1.0
1	6	0.6891953340134080
1	7	0.7537325050823780
1	8	0.35914657960589500
1	9	0.782093846461561
1	10	0.8398208046253000
1	11	0.23669312121178300
1	12	-1.0
1	13	0.5471694722108620
1	14	0.4219727833804510
1	15	0.6808568086849060
1	16	0.04050306069122730
1	17	-1.0
1	18	-1.0
1	19	0.5182300234132370
1	20	-1.0
1	21	-1.0
1	22	0.45835687122085900
1	23	-1.0
1	24	-1.0
5	0	-1.0
5	1	-1.0
5	2	-1.0
5	3	-1.0
5	4	-1.0
5	5	-1.0
5	6	0.9690112195556890
5	7	-1.0
5	8	0.6926413298660680
5	9	0.8430797947529490
5	10	0.45446674895409400
5	11	-1.0
5	12	0.4332755879089890
5	13	0.9384420525752560
5	14	-1.0
5	15	-1.0
5	16	0.1467339223267460
5	17	-1.0
5	18	0.5758130607738860
5	19	-1.0
5	20	-1.0
5	21	-1.0
5	22	0.7391437002263450
5	23	0.06450039989929460
5	24	-1.0
23	0	0.2968993518772560
23	1	-1.0
23	2	-1.0
23	3	-1.0
23	4	0.7735858187388190
23	5	0.6285138533166140
23	6	-1.0
23	7	-1.0
23	8	-1.0
23	9	0.07239010492736640
23	10	-1.0
23	11	-1.0
23	12	0.6827226325914480
23	13	0.17352383977864300
23	14	0.7851021118253110
23	15	-1.0
23	16	0.8413887115997700
23	17	0.13257204542536600
23	18	-1.0
23	19	-1.0
23	20	0.17337874942922000
23	21	0.3774752624234820
23	22	0.5312895386036300
23	23	-1.0
23	24	-1.0
10	0	-1.0
10	1	0.8305168124484130
10	2	-1.0
10	3	0.6785388185773950
10	4	-1.0
10	5	-1.0
10	6	0.3070376333230430
10	7	-1.0
10	8	-1.0
10	9	-1.0
10	10	-1.0
10	11	0.6025187883261520
10	12	0.7054233210845600
10	13	-1.0
10	14	-1.0
10	15	0.596617721473651
10	16	0.24284541520086500
10	17	0.8928136264528220
10	18	-1.0
10	19	-1.0
10	20	-1.0
10	21	-1.0
10	22	0.21752172185140200
10	23	-1.0
10	24	0.4991084259644000
14	0	-1.0
14	1	-1.0
14	2	-1.0
14	3	0.7677331061931420
14	4	-1.0
14	5	-1.0
14	6	-1.0
14	7	0.7733570392033650
14	8	0.14266102282587700
14	9	-1.0
14	10	-1.0
14	11	-1.0
14	12	0.7801775131431810
14	13	-1.0
14	14	0.012369926999825100
14	15	-1.0
14	16	-1.0
14	17	0.6604269604903440
14	18	-1.0
14	19	-1.0
14	20	0.08681281612931070
14	21	-1.0
14	22	0.00049509841388
14	23	0.1973128132534250
14	24	-1.0
22	0	-1.0
22	1	-1.0
22	2	-1.0
22	3	-1.0
22	4	-1.0
22	5	-1.0
22	6	0.1522142096990180
22	7	0.7310110691865670
22	8	0.9528616201985030
22	9	-1.0
22	10	0.5983300210769900
22	11	-1.0
22	12	0.9398775867575010
22	13	0.3907847710803290
22	14	0.007831468705953080
22	15	-1.0
22	16	-1.0
22	17	0.15891654554901000
22	18	0.3137638155791210
22	19	-1.0
22	20	-1.0
22	21	-1.0
22	22	-1.0
22	23	0.33785204417597000
22	24	-1.0
2	0	0.5663643203610780
2	1	0.05676893186727730
2	2	0.019433914581747900
2	3	0.07840601566916240
2	4	0.12050179175292100
2	5	0.521215881611488
2	6	-1.0
2	7	0.3703528341711680
2	8	-1.0
2	9	0.9865925967572900
2	10	0.09232506824615980
2	11	0.508105338871006
2	12	-1.0
2	13	0.6534890676606150
2	14	-1.0
2	15	0.3039373957627360
2	16	0.9449412461322430
2	17	0.2113056837718320
2	18	-1.0
2	19	-1.0
2	20	-1.0
2	21	-1.0
2	22	-1.0
2	23	-1.0
2	24	-1.0
8	0	0.21749114923054000
8	1	0.9627170322594970
8	2	0.9630758600912170
8	3	0.6062194056582650
8	4	0.7473581670582910
8	5	0.7061027223587660
8	6	0.8871035769323180
8	7	0.7809180737188850
8	8	0.9644401033191180
8	9	0.4488848225382510
8	10	0.9046283788950470
8	11	-1.0
8	12	0.0894950818860979
8	13	-1.0
8	14	-1.0
8	15	0.12298295994617700
8	16	-1.0
8	17	-1.0
8	18	-1.0
8	19	-1.0
8	20	0.23579626624601000
8	21	0.4099368439000290
8	22	0.5918007380069900
8	23	0.08700446103879620
8	24	0.26577439928624600
17	0	-1.0
17	1	0.21759336236982500
17	2	-1.0
17	3	-1.0
17	4	0.15630863467928400
17	5	-1.0
17	6	0.7633210408864180
17	7	0.9458332028445600
17	8	-1.0
17	9	0.41433991673531600
17	10	-1.0
17	11	0.13933631975314200
17	12	-1.0
17	13	-1.0
17	14	0.3370635167802150
17	15	0.025380154084245000
17	16	0.9857017297432510
17	17	0.10445933271148200
17	18	0.4940820608573620
17	19	0.2251523594803270
17	20	-1.0
17	21	0.8406433643210350
17	22	-1.0
17	23	0.0925381698855191
17	24	-1.0
25	0	-1.0
25	1	-1.0
25	2	-1.0
25	3	0.0845552520192776
25	4	-1.0
25	5	0.17804933989918600
25	6	-1.0
25	7	0.9731688542681650
25	8	0.00841171045832989
25	9	-1.0
25	10	-1.0
25	11	-1.0
25	12	0.9134851297056940
25	13	0.1384901797767900
25	14	0.5562860542951200
25	15	0.015179730700065800
25	16	-1.0
25	17	-1.0
25	18	-1.0
25	19	-1.0
25	20	0.8467904892187110
25	21	-1.0
25	22	0.6207766901228940
25	23	-1.0
25	24	0.5388916960513150
24	0	0.5939160003706530
24	1	-1.0
24	2	-1.0
24	3	-1.0
24	4	0.44986205267010000
24	5	0.8215202985235820
24	6	-1.0
24	7	0.5080138772284910
24	8	-1.0
24	9	0.6421967345793620
24	10	-1.0
24	11	-1.0
24	12	0.9963590216720930
24	13	-1.0
24	14	0.5434892778485240
24	15	-1.0
24	16	0.4634171068678960
24	17	-1.0
24	18	0.24555046716479600
24	19	-1.0
24	20	-1.0
24	21	-1.0
24	22	0.8555066762075870
24	23	-1.0
24	24	-1.0
11	0	-1.0
11	1	-1.0
11	2	0.4850761841251910
11	3	0.9487951238989440
11	4	0.10111304509713000
11	5	-1.0
11	6	-1.0
11	7	-1.0
11	8	-1.0
11	9	-1.0
11	10	0.9898783632502190
11	11	0.7132296385353830
11	12	0.0064766107677354200
11	13	-1.0
11	14	0.6952837013228470
11	15	0.021445206157062200
11	16	0.10016259030069400
11	17	0.8056285087901140
11	18	-1.0
11	19	-1.0
11	20	-1.0
11	21	-1.0
11	22	0.41861703891783300
11	23	0.5982250037471080
11	24	-1.0
13	0	0.8579280900459480
13	1	0.3395871062067290
13	2	0.36869318050170900
13	3	0.9810719617092360
13	4	-1.0
13	5	-1.0
13	6	0.7428567830561680
13	7	-1.0
13	8	0.5557760751308520
13	9	-1.0
13	10	-1.0
13	11	-1.0
13	12	0.8877577353512260
13	13	0.9231789334528020
13	14	0.7762211621414260
13	15	-1.0
13	16	0.1715861058148960
13	17	0.13419326502580300
13	18	0.49882500328916000
13	19	0.11796270899127600
13	20	0.08162629761919650
13	21	-1.0
13	22	0.16616572665088300
13	23	-1.0
13	24	0.19005655825497600
20	0	0.89470646019747
20	1	-1.0
20	2	-1.0
20	3	0.526953851237207
20	4	-1.0
20	5	-1.0
20	6	-1.0
20	7	-1.0
20	8	-1.0
20	9	-1.0
20	10	-1.0
20	11	-1.0
20	12	-1.0
20	13	-1.0
20	14	-1.0
20	15	0.3659476276067530
20	16	0.4991738894049550
20	17	0.21663548876393900
20	18	-1.0
20	19	0.38898546577572000
20	20	0.6186818197166170
20	21	0.689417330997338
20	22	0.5124959855354900
20	23	-1.0
20	24	0.2770508771982030
