# Supplementary material for: Nurse-patient relationship for multi-period home health care routing and scheduling problem
Source: PLoS One. 2022 May 27;17(5):e0268517. doi: 10.1371/journal.pone.0268517 (PMC9140252; doi:10.1371/journal.pone.0268517)
Supplement: S1 Dataset — (ZIP) [file pone.0268517.s001.zip › MPHHCP Dataset/pr03/customer.csv]

Day	Customer
0	1
0	5
0	6
0	8
0	10
0	11
0	13
0	14
0	16
0	19
1	1
1	2
1	3
1	5
1	7
1	8
1	10
1	14
1	17
1	18
1	22
1	23
2	4
2	8
2	10
2	11
2	12
2	14
2	18
2	19
2	22
2	24
3	5
3	10
3	11
3	13
3	14
3	16
3	17
3	18
3	21
3	23
4	1
4	5
4	6
4	12
4	16
4	17
4	23
5	3
5	6
5	8
5	10
5	11
5	13
5	14
5	15
5	17
5	18
5	21
5	22
5	23
5	24
5	25
6	4
6	6
6	10
6	17
6	18
6	20
6	21
6	22
6	25
7	1
7	6
7	10
7	11
7	13
7	14
7	16
7	17
7	22
7	24
8	1
8	2
8	3
8	5
8	7
8	8
8	10
8	14
8	17
8	18
8	22
8	23
9	4
9	6
9	8
9	10
9	14
9	18
9	19
9	21
9	22
9	24
10	4
10	5
10	10
10	13
10	14
10	16
10	17
10	21
10	22
10	23
11	1
11	5
11	6
11	13
11	15
11	16
11	17
11	19
11	23
12	2
12	4
12	6
12	8
12	9
12	10
12	11
12	12
12	13
12	15
12	18
12	21
12	22
12	24
12	25
13	4
13	7
13	8
13	10
13	17
13	18
13	20
13	21
13	22
13	25
14	1
14	5
14	8
14	10
14	11
14	13
14	14
14	16
14	17
14	22
14	24
15	1
15	2
15	3
15	5
15	7
15	8
15	10
15	17
15	18
15	22
15	23
16	6
16	10
16	11
16	12
16	14
16	18
16	21
16	22
16	24
17	4
17	11
17	13
17	14
17	15
17	16
17	17
17	18
17	21
17	23
18	1
18	5
18	6
18	13
18	15
18	17
18	23
19	3
19	6
19	8
19	9
19	10
19	12
19	13
19	18
19	21
19	22
19	23
20	6
20	7
20	10
20	17
20	18
20	20
20	21
20	22
20	25
21	5
21	10
21	11
21	13
21	14
21	16
21	17
21	19
21	24
22	1
22	3
22	7
22	8
22	14
22	17
22	18
22	22
22	23
23	6
23	10
23	11
23	12
23	14
23	18
23	19
23	21
23	22
24	4
24	5
24	10
24	11
24	13
24	14
24	16
24	17
24	18
24	21
24	22
25	1
25	5
25	6
25	12
25	13
25	15
25	17
25	19
25	23
26	2
26	3
26	4
26	6
26	8
26	9
26	10
26	11
26	12
26	13
26	14
26	15
26	17
26	18
26	21
26	22
26	23
27	6
27	7
27	14
27	17
27	20
27	22
27	25
