# Supplementary material for: Nurse-patient relationship for multi-period home health care routing and scheduling problem
Source: PLoS One. 2022 May 27;17(5):e0268517. doi: 10.1371/journal.pone.0268517 (PMC9140252; doi:10.1371/journal.pone.0268517)
Supplement: S1 Dataset — (ZIP) [file pone.0268517.s001.zip › MPHHCP Dataset/pr03/nurse.csv]

Day	Nurse
0	0
0	5
0	9
0	12
0	14
0	15
0	16
0	17
0	18
0	19
0	20
0	21
0	22
0	23
1	2
1	3
1	4
1	8
1	12
1	13
1	17
1	18
1	21
1	22
1	24
2	2
2	3
2	4
2	9
2	14
2	15
2	16
2	19
2	22
2	23
3	0
3	1
3	2
3	5
3	6
3	7
3	8
3	12
3	13
3	14
3	16
3	17
3	18
3	20
3	22
3	24
4	0
4	7
4	9
4	10
4	11
4	12
4	13
4	16
4	17
4	18
4	19
4	23
5	0
5	2
5	4
5	5
5	11
5	13
5	14
5	18
5	19
5	21
5	22
6	6
6	7
6	8
6	12
6	13
6	15
6	17
6	18
6	22
7	0
7	5
7	9
7	12
7	14
7	15
7	16
7	17
7	18
7	19
7	20
7	21
7	23
8	1
8	2
8	4
8	8
8	12
8	13
8	17
8	18
8	21
8	22
8	24
9	2
9	4
9	9
9	14
9	15
9	16
9	17
9	19
9	22
9	23
10	0
10	1
10	5
10	6
10	7
10	8
10	12
10	13
10	14
10	16
10	17
10	18
10	20
10	22
10	23
10	24
11	0
11	7
11	9
11	11
11	12
11	13
11	16
11	17
11	18
11	19
11	21
11	23
12	2
12	3
12	4
12	5
12	11
12	13
12	14
12	18
12	19
12	21
12	22
13	6
13	7
13	8
13	12
13	13
13	14
13	17
13	18
13	22
14	0
14	5
14	9
14	12
14	15
14	16
14	17
14	18
14	19
14	20
14	21
14	22
14	23
15	1
15	2
15	3
15	4
15	8
15	12
15	13
15	17
15	21
15	22
15	24
16	3
16	4
16	14
16	15
16	16
16	17
16	22
16	23
17	0
17	1
17	2
17	5
17	6
17	7
17	8
17	12
17	13
17	14
17	16
17	17
17	18
17	20
17	22
17	23
17	24
18	0
18	7
18	9
18	10
18	12
18	13
18	16
18	17
18	18
18	19
18	21
18	23
19	0
19	2
19	3
19	4
19	5
19	11
19	13
19	14
19	18
19	21
19	22
20	6
20	7
20	8
20	12
20	13
20	14
20	15
20	17
20	18
20	22
21	0
21	5
21	9
21	12
21	14
21	15
21	16
21	17
21	18
21	19
21	20
21	22
21	23
22	1
22	3
22	4
22	8
22	12
22	13
22	17
22	18
22	21
22	24
23	2
23	3
23	4
23	9
23	14
23	15
23	16
23	17
23	19
23	22
23	23
24	0
24	1
24	2
24	5
24	6
24	7
24	8
24	12
24	13
24	14
24	16
24	17
24	18
24	20
24	22
24	23
24	24
25	0
25	7
25	9
25	10
25	11
25	12
25	13
25	16
25	17
25	18
25	19
25	21
25	23
26	0
26	2
26	3
26	4
26	5
26	11
26	13
26	18
26	19
26	21
26	22
27	6
27	7
27	8
27	12
27	13
27	14
27	15
27	17
27	18
27	22
