# Supplementary material for: Nurse-patient relationship for multi-period home health care routing and scheduling problem
Source: PLoS One. 2022 May 27;17(5):e0268517. doi: 10.1371/journal.pone.0268517 (PMC9140252; doi:10.1371/journal.pone.0268517)
Supplement: S1 Dataset — (ZIP) [file pone.0268517.s001.zip › MPHHCP Dataset/pr03/preference.csv]

customer	vehicle	prefscore
9	0	-1.0
9	1	0.41452337141243800
9	2	-1.0
9	3	0.32516168675525800
9	4	0.612769570876434
9	5	-1.0
9	6	0.975815884132221
9	7	0.5945660559096360
9	8	0.5787224587471620
9	9	-1.0
9	10	-1.0
9	11	-1.0
9	12	0.3187161214617510
9	13	-1.0
9	14	0.41444283273634200
9	15	0.0888112073290952
9	16	0.6174579099899710
9	17	0.7455281061370430
9	18	-1.0
9	19	-1.0
9	20	0.9036014764322340
9	21	0.11396200318237100
9	22	0.5816508521279370
9	23	0.5273453968548360
9	24	-1.0
3	0	-1.0
3	1	0.01134839104127040
3	2	0.7397805489490080
3	3	0.4701792649948390
3	4	-1.0
3	5	0.6589980722458
3	6	0.93158965176055
3	7	0.35602001847010000
3	8	-1.0
3	9	0.700197114564563
3	10	-1.0
3	11	-1.0
3	12	-1.0
3	13	-1.0
3	14	0.38372494308058
3	15	-1.0
3	16	-1.0
3	17	0.8809290934973700
3	18	0.2898039038423860
3	19	-1.0
3	20	-1.0
3	21	0.6204621349206000
3	22	-1.0
3	23	-1.0
3	24	-1.0
16	0	0.8582073509811660
16	1	-1.0
16	2	0.6437561491830050
16	3	0.060948254919096900
16	4	-1.0
16	5	-1.0
16	6	-1.0
16	7	-1.0
16	8	-1.0
16	9	-1.0
16	10	-1.0
16	11	-1.0
16	12	-1.0
16	13	-1.0
16	14	0.4541410631960910
16	15	0.4185650271766690
16	16	0.6266387820832350
16	17	-1.0
16	18	0.9073818550256350
16	19	-1.0
16	20	0.5680690616641540
16	21	0.1084794502077370
16	22	-1.0
16	23	0.1025213410836100
16	24	-1.0
6	0	0.9564045331451790
6	1	-1.0
6	2	0.27738626072978000
6	3	0.8734559407019730
6	4	0.6662130915543490
6	5	0.14440482321347800
6	6	0.05372357632442460
6	7	0.8020376669879060
6	8	0.6451852906856990
6	9	-1.0
6	10	0.8091947573255630
6	11	0.46165018181279400
6	12	-1.0
6	13	-1.0
6	14	-1.0
6	15	0.3062220658572090
6	16	0.4917777686657040
6	17	-1.0
6	18	0.6955531749404190
6	19	0.79142870178176
6	20	-1.0
6	21	-1.0
6	22	-1.0
6	23	-1.0
6	24	0.34850240977605100
21	0	0.3708323136618570
21	1	0.331521499640958
21	2	0.6343190699497370
21	3	0.23889944987933000
21	4	-1.0
21	5	-1.0
21	6	-1.0
21	7	0.7425729307308650
21	8	0.42840599668324600
21	9	-1.0
21	10	-1.0
21	11	0.6453887146034150
21	12	0.4952157202982650
21	13	0.4911630166823870
21	14	-1.0
21	15	-1.0
21	16	0.6580985848308370
21	17	-1.0
21	18	-1.0
21	19	-1.0
21	20	0.3116687777910750
21	21	0.7093028919902340
21	22	-1.0
21	23	0.5517724653393660
21	24	0.20238836057152400
18	0	-1.0
18	1	0.28209458575763500
18	2	0.046966311547028900
18	3	0.6063773880006640
18	4	-1.0
18	5	0.4640085545105210
18	6	-1.0
18	7	-1.0
18	8	0.5679905157428650
18	9	0.7079573648756640
18	10	0.05073512811613600
18	11	-1.0
18	12	0.0964563409616146
18	13	-1.0
18	14	-1.0
18	15	0.784870182355685
18	16	0.2588878842686830
18	17	0.5122406053295140
18	18	0.13311298528583100
18	19	0.09431414754172120
18	20	-1.0
18	21	-1.0
18	22	0.30322397480599600
18	23	-1.0
18	24	-1.0
12	0	0.4002952143807590
12	1	-1.0
12	2	0.48805443759661600
12	3	0.3464867911036040
12	4	-1.0
12	5	-1.0
12	6	-1.0
12	7	-1.0
12	8	-1.0
12	9	0.5664474998348720
12	10	-1.0
12	11	-1.0
12	12	0.011877601033894100
12	13	-1.0
12	14	0.6978554895483280
12	15	-1.0
12	16	-1.0
12	17	0.3179040372912090
12	18	-1.0
12	19	-1.0
12	20	0.7958531521146010
12	21	0.20414347044917200
12	22	-1.0
12	23	0.41026562242141400
12	24	0.9593690998983050
7	0	0.6094534123711570
7	1	0.1911458420187210
7	2	-1.0
7	3	0.42327450722570500
7	4	0.769798090350354
7	5	0.7697111608481650
7	6	-1.0
7	7	-1.0
7	8	0.2529427008638700
7	9	-1.0
7	10	-1.0
7	11	-1.0
7	12	-1.0
7	13	0.8301751724568080
7	14	-1.0
7	15	-1.0
7	16	-1.0
7	17	0.6822477871716730
7	18	0.05618696751157450
7	19	0.4697238572821150
7	20	-1.0
7	21	0.46682806704845000
7	22	0.716313672029058
7	23	0.022970058754815800
7	24	-1.0
4	0	0.6601022824852910
4	1	-1.0
4	2	-1.0
4	3	-1.0
4	4	0.6924517011994240
4	5	0.868906819814565
4	6	0.5578124493196650
4	7	-1.0
4	8	-1.0
4	9	0.9840922584523410
4	10	-1.0
4	11	-1.0
4	12	0.8127218158626140
4	13	-1.0
4	14	-1.0
4	15	0.5836679611888640
4	16	0.06720762173320610
4	17	-1.0
4	18	0.9353040094976580
4	19	-1.0
4	20	0.6653754531336490
4	21	-1.0
4	22	0.2923275788272600
4	23	0.5753176888301520
4	24	-1.0
19	0	-1.0
19	1	0.6885245768261690
19	2	-1.0
19	3	0.16656364325840800
19	4	-1.0
19	5	0.5958217575411500
19	6	0.36608973004653600
19	7	0.6288624759551000
19	8	-1.0
19	9	0.706406228861787
19	10	-1.0
19	11	0.014364239092208000
19	12	0.9045647068551780
19	13	-1.0
19	14	0.2075517909521510
19	15	0.9771842556086970
19	16	-1.0
19	17	-1.0
19	18	-1.0
19	19	-1.0
19	20	0.26829459677959700
19	21	0.4308800523796410
19	22	0.23512102765518400
19	23	-1.0
19	24	-1.0
15	0	-1.0
15	1	0.7567788156855300
15	2	0.8738878812382800
15	3	-1.0
15	4	0.873591495931831
15	5	0.3575075710205540
15	6	-1.0
15	7	0.14357523271611500
15	8	-1.0
15	9	-1.0
15	10	-1.0
15	11	-1.0
15	12	0.9236775187261430
15	13	0.29907571562564600
15	14	-1.0
15	15	-1.0
15	16	-1.0
15	17	-1.0
15	18	-1.0
15	19	-1.0
15	20	0.011519050247789200
15	21	-1.0
15	22	0.39190970428947800
15	23	0.27781760170118300
15	24	0.5528052735787220
1	0	0.13079412820042800
1	1	-1.0
1	2	0.8508127988308460
1	3	0.1463914634010880
1	4	0.05109732870527220
1	5	0.09584350847358910
1	6	0.3135647291873930
1	7	-1.0
1	8	-1.0
1	9	0.3109745324441040
1	10	-1.0
1	11	0.3195488341240860
1	12	-1.0
1	13	-1.0
1	14	0.4199245934393360
1	15	-1.0
1	16	0.2682408249652580
1	17	0.041228978103892400
1	18	0.6915577030631910
1	19	0.6151599969848710
1	20	0.6121520212019660
1	21	-1.0
1	22	0.650330404012091
1	23	-1.0
1	24	0.27320487419780100
5	0	-1.0
5	1	-1.0
5	2	0.6546332903420060
5	3	-1.0
5	4	-1.0
5	5	-1.0
5	6	-1.0
5	7	0.7084565671532140
5	8	0.9365162643810100
5	9	-1.0
5	10	0.05281372984858670
5	11	-1.0
5	12	0.4401349796675180
5	13	0.38253663522998900
5	14	-1.0
5	15	-1.0
5	16	-1.0
5	17	-1.0
5	18	0.2977654589889770
5	19	0.8761617618154590
5	20	0.005940860827300050
5	21	0.6085997360625660
5	22	0.11335953842396900
5	23	-1.0
5	24	0.138400227044995
23	0	0.8711676757844000
23	1	0.27850835107188200
23	2	0.41288857770729100
23	3	-1.0
23	4	-1.0
23	5	0.6932840501515140
23	6	-1.0
23	7	-1.0
23	8	-1.0
23	9	-1.0
23	10	0.5198367048189920
23	11	-1.0
23	12	0.468591925760544
23	13	-1.0
23	14	0.1663872040839270
23	15	-1.0
23	16	-1.0
23	17	0.7171083567845970
23	18	-1.0
23	19	0.3834221621709700
23	20	-1.0
23	21	-1.0
23	22	-1.0
23	23	-1.0
23	24	-1.0
10	0	0.5094001808049810
10	1	-1.0
10	2	-1.0
10	3	-1.0
10	4	-1.0
10	5	-1.0
10	6	-1.0
10	7	-1.0
10	8	-1.0
10	9	0.1840671794712860
10	10	-1.0
10	11	-1.0
10	12	-1.0
10	13	-1.0
10	14	-1.0
10	15	0.9384282990975520
10	16	0.4256579580868100
10	17	0.07401614755882710
10	18	0.6324382314604840
10	19	0.9516350874937430
10	20	0.5395735760390140
10	21	0.06279547419671580
10	22	0.12193998887692500
10	23	-1.0
10	24	0.7139933829115280
14	0	-1.0
14	1	0.7237750160569640
14	2	0.5628210913845980
14	3	0.19888479303053600
14	4	0.7913377811171230
14	5	-1.0
14	6	0.8126830209684890
14	7	0.0644672012462435
14	8	-1.0
14	9	0.72766315940124
14	10	0.7262402275318050
14	11	0.6649839970574430
14	12	-1.0
14	13	-1.0
14	14	-1.0
14	15	0.8607662349239000
14	16	0.10053120104953900
14	17	-1.0
14	18	-1.0
14	19	-1.0
14	20	0.9190226383588530
14	21	0.09948241939317390
14	22	-1.0
14	23	-1.0
14	24	-1.0
22	0	0.35307985314525800
22	1	0.2870230503236430
22	2	0.10552405563381400
22	3	0.1938816296732970
22	4	0.07572370130396410
22	5	0.273985763654612
22	6	0.3748448504622110
22	7	-1.0
22	8	-1.0
22	9	-1.0
22	10	0.34329249647531700
22	11	0.7560826138459280
22	12	0.42768241530352300
22	13	-1.0
22	14	0.03397666017827980
22	15	-1.0
22	16	0.335925823312865
22	17	0.8848804694440540
22	18	-1.0
22	19	0.6984398047487260
22	20	-1.0
22	21	-1.0
22	22	0.3863105306026040
22	23	0.3998856904858790
22	24	-1.0
2	0	0.20081087776013800
2	1	-1.0
2	2	-1.0
2	3	-1.0
2	4	0.13247370828532300
2	5	0.6971233114158010
2	6	-1.0
2	7	0.9753261800050390
2	8	-1.0
2	9	-1.0
2	10	-1.0
2	11	0.6527598486195610
2	12	0.31086205498055200
2	13	-1.0
2	14	0.2603421274096330
2	15	-1.0
2	16	0.9595417290764950
2	17	-1.0
2	18	-1.0
2	19	0.6532549861074720
2	20	-1.0
2	21	0.5374483237086380
2	22	0.0746281633838406
2	23	-1.0
2	24	0.2529665786308180
8	0	0.4334521289176160
8	1	-1.0
8	2	-1.0
8	3	-1.0
8	4	0.19257470607813400
8	5	-1.0
8	6	-1.0
8	7	0.43388422125552100
8	8	0.8921734720885190
8	9	0.8276783851430750
8	10	-1.0
8	11	0.25807890048833700
8	12	-1.0
8	13	-1.0
8	14	-1.0
8	15	0.3787809921518060
8	16	-1.0
8	17	-1.0
8	18	0.7183743477874130
8	19	-1.0
8	20	0.6144281677750030
8	21	0.5642797924019000
8	22	-1.0
8	23	0.4495542719129400
8	24	0.03174965716963920
17	0	0.32097374046425800
17	1	-1.0
17	2	-1.0
17	3	-1.0
17	4	0.7076130846101310
17	5	-1.0
17	6	-1.0
17	7	0.228302632759951
17	8	0.3709621313517500
17	9	0.6157801363000820
17	10	0.6685973132301200
17	11	0.9520713381939780
17	12	0.8760464084372510
17	13	0.2859209110097810
17	14	-1.0
17	15	0.20638005608151600
17	16	0.3881829612887060
17	17	-1.0
17	18	0.632964252685062
17	19	0.3275127976469300
17	20	0.3468131882930020
17	21	0.5956572265940310
17	22	0.17357720034057800
17	23	0.005631258076117530
17	24	0.6934213045199400
25	0	0.1780078252006560
25	1	-1.0
25	2	-1.0
25	3	-1.0
25	4	0.29687282438237400
25	5	-1.0
25	6	0.39636015898488500
25	7	0.6265087514845370
25	8	0.0877035767540163
25	9	0.6656629535985980
25	10	0.8005752802038880
25	11	0.20501561255330200
25	12	0.48378697575072800
25	13	-1.0
25	14	0.994806121292701
25	15	0.8140721053270380
25	16	0.3138063108150280
25	17	0.10170138380045900
25	18	-1.0
25	19	0.7483761862117820
25	20	-1.0
25	21	-1.0
25	22	0.8021442010678950
25	23	0.8602473886275080
25	24	-1.0
24	0	-1.0
24	1	0.8898354768726070
24	2	0.9294362386393290
24	3	-1.0
24	4	0.8427331787941620
24	5	0.7885434785170780
24	6	-1.0
24	7	0.8182868963511720
24	8	-1.0
24	9	-1.0
24	10	0.2593605854250220
24	11	-1.0
24	12	-1.0
24	13	-1.0
24	14	-1.0
24	15	0.7348334647211930
24	16	-1.0
24	17	-1.0
24	18	0.20916141123775900
24	19	0.07970421167348850
24	20	-1.0
24	21	0.7390173667581260
24	22	0.29004538805265700
24	23	0.9429330461117540
24	24	0.630051703629134
11	0	-1.0
11	1	-1.0
11	2	-1.0
11	3	-1.0
11	4	0.3661763088512110
11	5	0.46137410514392000
11	6	-1.0
11	7	0.22546074496475100
11	8	0.17615928318749000
11	9	0.3590241851474510
11	10	0.38794758183783100
11	11	0.5706664076725540
11	12	0.07633908348451320
11	13	-1.0
11	14	0.933787202465121
11	15	0.8073634220036290
11	16	-1.0
11	17	-1.0
11	18	0.2573134553679090
11	19	0.38623795304773900
11	20	-1.0
11	21	0.47423200173850800
11	22	0.18918749162965100
11	23	-1.0
11	24	-1.0
13	0	0.12390662541816200
13	1	0.707355528707372
13	2	-1.0
13	3	-1.0
13	4	0.49628575215267700
13	5	0.09359083711153550
13	6	0.9354897856442480
13	7	-1.0
13	8	0.9157903233402140
13	9	-1.0
13	10	-1.0
13	11	0.49707478052059400
13	12	-1.0
13	13	-1.0
13	14	-1.0
13	15	0.36330715238459300
13	16	-1.0
13	17	-1.0
13	18	0.2976155386230480
13	19	-1.0
13	20	-1.0
13	21	0.9662165785104560
13	22	0.5314266863560010
13	23	-1.0
13	24	0.18347381787411800
20	0	-1.0
20	1	-1.0
20	2	0.05603988556796600
20	3	0.24456227443214800
20	4	0.25096043013470600
20	5	0.2526965239150870
20	6	0.27920808291408900
20	7	-1.0
20	8	-1.0
20	9	-1.0
20	10	-1.0
20	11	0.8349189282460190
20	12	-1.0
20	13	-1.0
20	14	-1.0
20	15	0.6404179971286970
20	16	-1.0
20	17	-1.0
20	18	0.4581334632846670
20	19	0.2696020979033750
20	20	-1.0
20	21	0.8199610255845050
20	22	0.7138365303573270
20	23	0.6977789107286280
20	24	-1.0
