# Supplementary material for: Nurse-patient relationship for multi-period home health care routing and scheduling problem
Source: PLoS One. 2022 May 27;17(5):e0268517. doi: 10.1371/journal.pone.0268517 (PMC9140252; doi:10.1371/journal.pone.0268517)
Supplement: S1 Dataset — (ZIP) [file pone.0268517.s001.zip › MPHHCP Dataset/pr04/customer-detail.csv]

CUST NO.	XCOORD	YCOORD	DEMAND	READY TIME	DUE DATE	SERVICE TIME
1	-12.28	9.16	0	0	1000	0
2	-44.63	-55.64	50	394	503	60
3	36.1	64.94	50	243	354	60
4	-25.47	44.58	50	123	249	60
5	-33.95	-73.06	50	104	225	60
6	45.65	35.73	50	467	616	60
7	14.95	-36.72	50	198	324	60
8	-1.48	47.21	50	240	386	60
9	2.15	-40.91	50	193	369	60
10	22.99	1.4	50	312	442	60
11	-28.86	5.96	50	130	250	60
12	-48.12	94.12	50	313	457	60
13	7.24	17.32	50	189	301	60
14	4.61	27.05	50	308	407	60
15	-13.97	28.2	50	380	471	60
16	12.95	-11.69	50	472	600	60
17	-36.67	23.1	50	227	373	60
18	-4.22	-49.31	50	360	472	60
19	1.09	-7.13	50	343	462	60
20	-56.96	27.91	50	440	556	60
21	-80.99	-77.69	50	76	250	60
22	72.26	59.03	50	379	516	60
23	-21.65	1.64	50	295	454	60
24	-20.15	-62.41	50	81	244	60
25	-48.16	6.29	50	417	515	60
26	-5.08	61.6	50	75	200	60
