# Supplementary material for: Nurse-patient relationship for multi-period home health care routing and scheduling problem
Source: PLoS One. 2022 May 27;17(5):e0268517. doi: 10.1371/journal.pone.0268517 (PMC9140252; doi:10.1371/journal.pone.0268517)
Supplement: S1 Dataset — (ZIP) [file pone.0268517.s001.zip › MPHHCP Dataset/pr04/customer.csv]

Day	Customer
0	1
0	5
0	6
0	9
0	10
0	12
0	13
0	17
0	19
0	22
0	23
0	25
1	1
1	3
1	6
1	10
1	14
1	16
1	19
1	20
1	23
1	24
2	1
2	3
2	7
2	10
2	15
2	16
2	17
3	2
3	4
3	6
3	11
3	15
3	16
3	18
3	20
3	22
3	25
4	2
4	7
4	8
4	10
4	15
4	19
4	20
4	22
4	25
5	1
5	2
5	7
5	8
5	9
5	15
5	16
5	18
5	19
5	24
6	1
6	2
6	5
6	6
6	7
6	9
6	11
6	13
6	14
6	16
6	17
6	19
6	22
6	25
7	1
7	3
7	5
7	6
7	8
7	9
7	10
7	12
7	13
7	17
7	19
7	22
7	23
7	25
8	1
8	3
8	6
8	10
8	14
8	16
8	19
8	20
8	23
8	24
9	1
9	3
9	8
9	12
9	15
9	16
9	17
9	20
10	2
10	4
10	5
10	11
10	15
10	16
10	20
10	22
10	25
11	2
11	8
11	10
11	15
11	16
11	19
11	20
11	22
11	23
12	1
12	2
12	4
12	8
12	9
12	14
12	15
12	16
12	18
12	19
12	24
13	2
13	7
13	9
13	11
13	13
13	14
13	17
13	19
13	21
13	22
13	25
14	1
14	3
14	5
14	6
14	8
14	9
14	10
14	12
14	13
14	17
14	19
14	22
14	23
14	25
15	1
15	3
15	10
15	16
15	19
15	21
15	23
15	24
15	25
16	1
16	3
16	7
16	8
16	10
16	12
16	15
16	20
17	4
17	5
17	6
17	11
17	18
17	20
18	2
18	7
18	8
18	10
18	15
18	16
18	19
18	20
18	22
18	23
18	25
19	2
19	4
19	8
19	9
19	14
19	16
19	18
19	19
19	24
19	25
20	1
20	2
20	6
20	7
20	9
20	12
20	14
20	16
20	19
20	21
20	22
20	25
21	1
21	3
21	5
21	6
21	8
21	9
21	10
21	12
21	13
21	17
21	19
21	23
21	25
22	3
22	6
22	10
22	14
22	16
22	19
22	20
22	23
22	25
23	1
23	3
23	7
23	8
23	10
23	12
23	15
23	20
24	2
24	4
24	5
24	6
24	11
24	15
24	16
24	17
24	20
24	22
25	2
25	7
25	10
25	16
25	19
25	23
25	25
26	1
26	2
26	4
26	7
26	8
26	14
26	15
26	16
26	18
26	24
26	25
27	1
27	2
27	5
27	6
27	7
27	9
27	13
27	14
27	16
27	17
27	19
27	22
27	25
