# Supplementary material for: Nurse-patient relationship for multi-period home health care routing and scheduling problem
Source: PLoS One. 2022 May 27;17(5):e0268517. doi: 10.1371/journal.pone.0268517 (PMC9140252; doi:10.1371/journal.pone.0268517)
Supplement: S1 Dataset — (ZIP) [file pone.0268517.s001.zip › MPHHCP Dataset/pr04/nurse.csv]

Day	Nurse
0	1
0	2
0	3
0	5
0	6
0	7
0	8
0	10
0	11
0	12
0	13
0	16
0	17
0	19
0	20
0	23
1	3
1	4
1	7
1	10
1	11
1	12
1	14
1	15
1	17
1	18
1	20
1	23
1	24
2	0
2	3
2	4
2	5
2	7
2	8
2	11
2	12
2	14
2	15
2	17
3	1
3	2
3	4
3	7
3	9
3	10
3	11
3	13
3	14
3	16
3	17
3	18
3	21
3	22
4	0
4	2
4	4
4	5
4	11
4	12
4	13
4	14
4	15
4	17
4	18
4	19
4	20
4	21
4	22
5	0
5	1
5	3
5	4
5	5
5	6
5	8
5	10
5	11
5	18
5	21
5	23
6	2
6	3
6	4
6	5
6	6
6	7
6	8
6	9
6	10
6	11
6	12
6	13
6	14
6	20
6	22
7	1
7	2
7	3
7	6
7	7
7	8
7	10
7	11
7	12
7	13
7	16
7	17
7	19
7	20
7	22
7	23
8	3
8	4
8	7
8	10
8	11
8	12
8	14
8	15
8	17
8	18
8	20
8	23
8	24
9	0
9	3
9	4
9	5
9	7
9	8
9	11
9	12
9	14
9	15
10	1
10	2
10	4
10	7
10	9
10	11
10	14
10	16
10	17
10	18
10	21
10	22
11	0
11	4
11	5
11	10
11	11
11	12
11	13
11	14
11	15
11	17
11	19
11	20
11	21
11	22
12	0
12	1
12	3
12	4
12	5
12	6
12	8
12	10
12	11
12	18
12	21
12	23
13	2
13	3
13	4
13	5
13	6
13	7
13	8
13	9
13	10
13	11
13	12
13	13
13	14
13	20
13	22
13	24
14	1
14	2
14	3
14	5
14	6
14	7
14	10
14	11
14	12
14	13
14	16
14	17
14	19
14	20
14	22
14	23
15	3
15	4
15	7
15	10
15	11
15	12
15	15
15	17
15	18
15	20
15	23
15	24
16	0
16	3
16	4
16	5
16	7
16	8
16	11
16	12
16	14
16	15
16	17
17	1
17	2
17	4
17	7
17	9
17	10
17	11
17	13
17	14
17	16
17	17
17	18
17	21
17	22
18	0
18	2
18	4
18	5
18	10
18	11
18	12
18	13
18	14
18	15
18	17
18	18
18	19
18	20
18	21
18	22
19	0
19	1
19	3
19	4
19	5
19	6
19	8
19	10
19	11
19	18
19	21
19	23
20	2
20	3
20	4
20	5
20	6
20	7
20	8
20	11
20	12
20	13
20	14
20	20
20	22
20	24
21	1
21	2
21	3
21	5
21	6
21	7
21	8
21	10
21	11
21	12
21	13
21	16
21	17
21	19
21	20
21	22
21	23
22	3
22	4
22	7
22	10
22	11
22	14
22	15
22	18
22	23
22	24
23	0
23	3
23	4
23	5
23	7
23	8
23	11
23	14
23	15
23	17
24	1
24	2
24	4
24	7
24	9
24	10
24	11
24	13
24	14
24	16
24	17
24	18
24	21
24	22
25	0
25	2
25	4
25	5
25	10
25	11
25	12
25	14
25	15
25	17
25	18
25	19
25	20
25	21
25	22
26	0
26	1
26	3
26	4
26	5
26	6
26	8
26	10
26	11
26	18
26	21
26	23
27	2
27	3
27	4
27	5
27	6
27	7
27	8
27	9
27	10
27	11
27	12
27	13
27	14
27	20
27	22
27	24
