# Supplementary material for: Nurse-patient relationship for multi-period home health care routing and scheduling problem
Source: PLoS One. 2022 May 27;17(5):e0268517. doi: 10.1371/journal.pone.0268517 (PMC9140252; doi:10.1371/journal.pone.0268517)
Supplement: S1 Dataset — (ZIP) [file pone.0268517.s001.zip › MPHHCP Dataset/pr04/preference.csv]

customer	vehicle	prefscore
9	0	0.8260130292653200
9	1	-1.0
9	2	0.7487569617761460
9	3	0.2867355810197530
9	4	0.4914590034679660
9	5	-1.0
9	6	0.21443020172804200
9	7	0.4087136958330170
9	8	0.5304868641213850
9	9	-1.0
9	10	0.36041765013118200
9	11	0.48948845862680400
9	12	0.5692369421222180
9	13	0.5450040895108730
9	14	-1.0
9	15	-1.0
9	16	-1.0
9	17	0.8922521061014870
9	18	0.9499971537778100
9	19	0.17953336276543900
9	20	0.07211252718772040
9	21	0.7689620811891070
9	22	0.2182155199717510
9	23	-1.0
9	24	0.5948249628354450
3	0	0.5455576055216170
3	1	0.17683142156693000
3	2	-1.0
3	3	-1.0
3	4	0.7101504635213690
3	5	-1.0
3	6	-1.0
3	7	0.42951304212264800
3	8	-1.0
3	9	-1.0
3	10	-1.0
3	11	0.33270252339363000
3	12	0.9354010944226560
3	13	-1.0
3	14	0.7461967670913270
3	15	-1.0
3	16	0.7790310097933060
3	17	0.8875148315614320
3	18	0.26470732695157300
3	19	-1.0
3	20	-1.0
3	21	-1.0
3	22	-1.0
3	23	-1.0
3	24	-1.0
16	0	-1.0
16	1	0.33573360937079900
16	2	0.2627435181934170
16	3	-1.0
16	4	0.05553294060155070
16	5	0.7580512129778320
16	6	0.3972651369946300
16	7	0.4510795193957970
16	8	-1.0
16	9	-1.0
16	10	0.948991473131182
16	11	0.37534618799564500
16	12	0.5739842978553130
16	13	-1.0
16	14	0.5563316075906980
16	15	0.3435370374293670
16	16	0.47553187932777800
16	17	0.6594280550827080
16	18	-1.0
16	19	-1.0
16	20	-1.0
16	21	-1.0
16	22	-1.0
16	23	-1.0
16	24	-1.0
6	0	-1.0
6	1	-1.0
6	2	-1.0
6	3	-1.0
6	4	0.7792020069451070
6	5	-1.0
6	6	0.7446847414620410
6	7	-1.0
6	8	-1.0
6	9	-1.0
6	10	0.9825875686452940
6	11	0.2786651514444430
6	12	0.8982668932392020
6	13	-1.0
6	14	0.4953046436246050
6	15	0.06854818850170300
6	16	-1.0
6	17	-1.0
6	18	-1.0
6	19	-1.0
6	20	0.2031429878582120
6	21	0.03177013769919070
6	22	-1.0
6	23	0.7819103608786320
6	24	-1.0
21	0	0.7055390272199470
21	1	-1.0
21	2	0.5583334522766030
21	3	0.7682106035679070
21	4	0.0352507786998556
21	5	0.7988955570041710
21	6	-1.0
21	7	-1.0
21	8	-1.0
21	9	0.7547591134114520
21	10	0.6486368137299360
21	11	-1.0
21	12	0.4017609718838590
21	13	-1.0
21	14	-1.0
21	15	-1.0
21	16	0.44436310607818500
21	17	-1.0
21	18	0.8661097394870060
21	19	0.5383796045209930
21	20	-1.0
21	21	0.10798034973563500
21	22	-1.0
21	23	-1.0
21	24	-1.0
18	0	-1.0
18	1	0.6852947171570070
18	2	-1.0
18	3	-1.0
18	4	0.25751888422353600
18	5	-1.0
18	6	-1.0
18	7	-1.0
18	8	0.7431219177083920
18	9	-1.0
18	10	0.6009772076559620
18	11	-1.0
18	12	0.993661915624372
18	13	0.8142788999561410
18	14	-1.0
18	15	0.1035208116687920
18	16	0.24828970119735800
18	17	0.46907233220673100
18	18	-1.0
18	19	0.04922092534777280
18	20	0.8819049544749370
18	21	-1.0
18	22	-1.0
18	23	0.6361570840225990
18	24	-1.0
12	0	-1.0
12	1	-1.0
12	2	0.9817016842138810
12	3	0.3946248201358940
12	4	-1.0
12	5	0.42976507840704600
12	6	-1.0
12	7	-1.0
12	8	-1.0
12	9	0.4314423624907970
12	10	0.5464235952484190
12	11	0.04538308839850350
12	12	-1.0
12	13	0.5983021746301850
12	14	0.18889066383929000
12	15	0.7592965099356710
12	16	0.631371390241678
12	17	-1.0
12	18	-1.0
12	19	0.4470868523827020
12	20	-1.0
12	21	0.9906322378747030
12	22	0.08597717474734070
12	23	0.5596269195601970
12	24	-1.0
7	0	0.8622093594335520
7	1	-1.0
7	2	0.37250531639959300
7	3	0.5740108475159410
7	4	-1.0
7	5	0.8170658121930050
7	6	0.06687858365588270
7	7	0.28981808412345100
7	8	0.4408563095968960
7	9	0.9298965167904830
7	10	0.5759308720907990
7	11	0.9105405006513620
7	12	0.6593054364655400
7	13	0.4603130377319990
7	14	-1.0
7	15	-1.0
7	16	-1.0
7	17	0.3665364940152300
7	18	-1.0
7	19	0.18094776805973300
7	20	0.6586732001783550
7	21	0.3469225571206240
7	22	0.28875850897358600
7	23	0.16301416776597200
7	24	0.6701478608039090
4	0	0.02114044987690960
4	1	0.6552374376162310
4	2	-1.0
4	3	-1.0
4	4	-1.0
4	5	0.3329387214009560
4	6	-1.0
4	7	0.7367494990391250
4	8	0.004913056331603330
4	9	-1.0
4	10	0.39721417947641900
4	11	0.13187123587045300
4	12	0.3950678053216460
4	13	-1.0
4	14	-1.0
4	15	0.38582664366497100
4	16	0.5615748920711510
4	17	0.786101850971205
4	18	0.7490673622283650
4	19	-1.0
4	20	-1.0
4	21	0.7731295730834370
4	22	-1.0
4	23	-1.0
4	24	0.315472027157224
19	0	-1.0
19	1	-1.0
19	2	-1.0
19	3	-1.0
19	4	-1.0
19	5	-1.0
19	6	0.37757279538498100
19	7	0.8213313120060570
19	8	0.06556218854211580
19	9	0.45396382752607200
19	10	0.7248459120145370
19	11	0.6251856662716030
19	12	0.7158265208863780
19	13	-1.0
19	14	-1.0
19	15	0.39627120139408900
19	16	0.21012631022840300
19	17	-1.0
19	18	-1.0
19	19	-1.0
19	20	0.7276272502816580
19	21	0.45493201811119300
19	22	-1.0
19	23	-1.0
19	24	0.5039503729918600
15	0	0.2097619592387680
15	1	0.5148378560285840
15	2	-1.0
15	3	0.5402664733616620
15	4	-1.0
15	5	0.30255185329762700
15	6	-1.0
15	7	-1.0
15	8	0.651347511287572
15	9	0.5529239665174320
15	10	-1.0
15	11	0.4324981085668630
15	12	0.2649552244470130
15	13	-1.0
15	14	0.8393433460995420
15	15	0.1546703917251800
15	16	-1.0
15	17	-1.0
15	18	0.9762747901860160
15	19	0.2303598306403550
15	20	-1.0
15	21	0.8916986430980280
15	22	0.17817652029403400
15	23	-1.0
15	24	-1.0
1	0	0.13595648040245100
1	1	-1.0
1	2	0.9440076063114050
1	3	0.5209152497174530
1	4	-1.0
1	5	0.6414391749756410
1	6	-1.0
1	7	-1.0
1	8	0.22898009232545800
1	9	-1.0
1	10	-1.0
1	11	0.6268313829570470
1	12	0.3264195733542150
1	13	0.6543771101501840
1	14	0.8894163219768260
1	15	0.13075458851789400
1	16	0.7596544413494860
1	17	-1.0
1	18	-1.0
1	19	0.5751517871388890
1	20	0.9218796249163400
1	21	0.6442954553374600
1	22	0.217213046657466
1	23	-1.0
1	24	-1.0
5	0	-1.0
5	1	-1.0
5	2	0.7300843817941840
5	3	0.06253585886773430
5	4	-1.0
5	5	-1.0
5	6	0.9882266578341720
5	7	-1.0
5	8	0.8409746340052150
5	9	0.8298568889305090
5	10	0.7443565311204390
5	11	0.3069888303075790
5	12	0.10928027876658700
5	13	-1.0
5	14	-1.0
5	15	0.8723689423971660
5	16	0.6313077772680340
5	17	-1.0
5	18	0.7789108093664110
5	19	0.6817631691418540
5	20	-1.0
5	21	-1.0
5	22	0.507305777267486
5	23	0.34715521400326300
5	24	0.8165242508381220
23	0	-1.0
23	1	-1.0
23	2	-1.0
23	3	-1.0
23	4	-1.0
23	5	0.2343775328218460
23	6	0.4354682954448890
23	7	0.01808430956107220
23	8	-1.0
23	9	0.8007934877099290
23	10	0.5116318012883000
23	11	0.3934639239160000
23	12	-1.0
23	13	0.9431316845200640
23	14	0.5053187776229420
23	15	-1.0
23	16	-1.0
23	17	-1.0
23	18	-1.0
23	19	0.15658652574702900
23	20	-1.0
23	21	-1.0
23	22	0.5625762807641070
23	23	-1.0
23	24	-1.0
10	0	-1.0
10	1	0.9060000367282680
10	2	0.8271234810696580
10	3	0.70512442133662
10	4	-1.0
10	5	-1.0
10	6	-1.0
10	7	0.3968658947310460
10	8	0.11541181444357600
10	9	0.10583197396892600
10	10	-1.0
10	11	0.7255580847830250
10	12	-1.0
10	13	0.7497764407857340
10	14	0.4639425059426990
10	15	0.821156032950405
10	16	-1.0
10	17	0.7033709607301360
10	18	0.5747614270124070
10	19	0.12404112796754900
10	20	-1.0
10	21	-1.0
10	22	0.1839741793015460
10	23	0.9317634513591080
10	24	0.5380141584106640
14	0	-1.0
14	1	-1.0
14	2	-1.0
14	3	-1.0
14	4	0.26672833131036000
14	5	-1.0
14	6	-1.0
14	7	-1.0
14	8	-1.0
14	9	-1.0
14	10	0.465709982277032
14	11	0.15146648752279000
14	12	-1.0
14	13	-1.0
14	14	0.5631508168064850
14	15	0.26884845004427800
14	16	-1.0
14	17	-1.0
14	18	-1.0
14	19	-1.0
14	20	0.30103941766999000
14	21	0.4354141690028290
14	22	0.2123554578558360
14	23	-1.0
14	24	0.5665336981873670
22	0	-1.0
22	1	-1.0
22	2	0.375619244857607
22	3	-1.0
22	4	-1.0
22	5	-1.0
22	6	-1.0
22	7	0.10888156355182600
22	8	0.7833414236366220
22	9	-1.0
22	10	0.7997636543976930
22	11	-1.0
22	12	-1.0
22	13	-1.0
22	14	0.1066870371675370
22	15	0.15990330866984700
22	16	-1.0
22	17	0.29136144856791900
22	18	0.5290541428430090
22	19	-1.0
22	20	0.6837878146889750
22	21	0.07553559028362890
22	22	0.8975729329352140
22	23	-1.0
22	24	0.008310698926399350
2	0	0.2245064986792340
2	1	-1.0
2	2	0.29520598709833800
2	3	-1.0
2	4	0.44548538285970700
2	5	-1.0
2	6	-1.0
2	7	0.6865340855578950
2	8	-1.0
2	9	0.740779335804606
2	10	-1.0
2	11	-1.0
2	12	-1.0
2	13	0.5191320678428580
2	14	-1.0
2	15	0.3248035319123180
2	16	0.9284104208680200
2	17	-1.0
2	18	0.6654702487444310
2	19	0.6484819360857030
2	20	0.1794703479508480
2	21	0.8934020821133440
2	22	-1.0
2	23	0.1267558955813200
2	24	-1.0
8	0	0.44255746281388500
8	1	-1.0
8	2	-1.0
8	3	-1.0
8	4	0.6242946267136210
8	5	-1.0
8	6	0.41956473767050900
8	7	-1.0
8	8	-1.0
8	9	-1.0
8	10	0.29910217897115500
8	11	0.5026099563728820
8	12	-1.0
8	13	0.8982042440195940
8	14	0.6854626297176550
8	15	-1.0
8	16	-1.0
8	17	0.12425448254061200
8	18	0.42377616104107600
8	19	-1.0
8	20	-1.0
8	21	0.1989351505561400
8	22	-1.0
8	23	-1.0
8	24	0.29230210214104300
17	0	-1.0
17	1	0.5131090085333210
17	2	0.54566501968087
17	3	-1.0
17	4	0.06364797191125940
17	5	0.45528702728439300
17	6	0.2432379334835140
17	7	0.5145526867817280
17	8	-1.0
17	9	0.350365644989435
17	10	0.939788555302917
17	11	0.3439303406877880
17	12	0.9162633733694450
17	13	-1.0
17	14	0.7234866753365810
17	15	-1.0
17	16	-1.0
17	17	0.9521647987589990
17	18	-1.0
17	19	-1.0
17	20	-1.0
17	21	0.20234703401842100
17	22	0.3049669462980320
17	23	0.19824992986338100
17	24	-1.0
25	0	-1.0
25	1	0.5294854362330970
25	2	-1.0
25	3	-1.0
25	4	-1.0
25	5	0.97036962589703
25	6	0.09728985585430040
25	7	-1.0
25	8	0.8738317526135300
25	9	-1.0
25	10	0.6275702984899040
25	11	-1.0
25	12	0.08870345373055720
25	13	0.2519941935333240
25	14	0.9576386648491960
25	15	0.8285747031187040
25	16	-1.0
25	17	-1.0
25	18	0.5153897938432180
25	19	-1.0
25	20	-1.0
25	21	-1.0
25	22	0.35838419555328200
25	23	0.480289414814129
25	24	-1.0
24	0	-1.0
24	1	0.8710184245143480
24	2	0.7591154497165300
24	3	-1.0
24	4	-1.0
24	5	0.00792318985142193
24	6	0.802463272937057
24	7	0.9440204692412540
24	8	-1.0
24	9	-1.0
24	10	0.1524162531882700
24	11	-1.0
24	12	-1.0
24	13	-1.0
24	14	0.6000943526733400
24	15	0.8275950991438640
24	16	0.9026567165886970
24	17	0.25922350832041600
24	18	0.5416457000773330
24	19	-1.0
24	20	-1.0
24	21	-1.0
24	22	0.5473946542820630
24	23	-1.0
24	24	0.8494021397871720
11	0	-1.0
11	1	-1.0
11	2	0.30395906654498400
11	3	0.8191619184761820
11	4	-1.0
11	5	0.6231895950656330
11	6	-1.0
11	7	0.0366477715839818
11	8	0.6975281785434500
11	9	-1.0
11	10	-1.0
11	11	0.9455685951321080
11	12	-1.0
11	13	-1.0
11	14	0.8846209431398670
11	15	0.6125625252046090
11	16	-1.0
11	17	-1.0
11	18	0.21711902781731900
11	19	0.5289119743848730
11	20	0.9862101818714350
11	21	-1.0
11	22	0.2850079867226810
11	23	-1.0
11	24	0.5572654023907350
13	0	0.32328794520128400
13	1	0.7302984489576370
13	2	0.9816575508278050
13	3	-1.0
13	4	0.017240439939639200
13	5	-1.0
13	6	0.7432078912485980
13	7	-1.0
13	8	-1.0
13	9	-1.0
13	10	0.49968867948302200
13	11	-1.0
13	12	0.4465383906065650
13	13	-1.0
13	14	-1.0
13	15	0.20406422249841600
13	16	0.9031987835452680
13	17	-1.0
13	18	0.8023778634326940
13	19	0.2865583940198910
13	20	-1.0
13	21	-1.0
13	22	0.6931639867714280
13	23	0.566840529112533
13	24	0.027697594982297500
20	0	-1.0
20	1	0.24362677736562700
20	2	0.3801992642326860
20	3	0.9685937957286510
20	4	-1.0
20	5	0.31819892500498500
20	6	-1.0
20	7	0.8277822747141450
20	8	0.941489911191418
20	9	0.7228187104102360
20	10	0.3604535945095490
20	11	-1.0
20	12	-1.0
20	13	0.9522525305209430
20	14	0.3528911143658420
20	15	-1.0
20	16	0.788195244131766
20	17	0.09803017145043710
20	18	0.94193408351431
20	19	0.19098383741826200
20	20	0.9854769661684260
20	21	0.914334663927072
20	22	0.7343052616500130
20	23	-1.0
20	24	0.8496223357190780
