# Supplementary material for: Nurse-patient relationship for multi-period home health care routing and scheduling problem
Source: PLoS One. 2022 May 27;17(5):e0268517. doi: 10.1371/journal.pone.0268517 (PMC9140252; doi:10.1371/journal.pone.0268517)
Supplement: S1 Dataset — (ZIP) [file pone.0268517.s001.zip › MPHHCP Dataset/pr05/customer-detail.csv]

CUST NO.	XCOORD	YCOORD	DEMAND	READY TIME	DUE DATE	SERVICE TIME
1	8.68	-10.44	0	0	1000	0
2	65.99	-49.83	50	396	492	60
3	-36.94	-36.74	50	176	346	60
4	-2.73	18.77	50	212	304	60
5	31.12	-35.91	50	157	266	60
6	2.79	8.01	50	345	455	60
7	31.15	43.67	50	242	375	60
8	-36.3	-21.31	50	383	506	60
9	52.81	35.05	50	99	261	60
10	11.27	20.66	50	440	592	60
11	-0.62	23.11	50	213	324	60
12	43.09	-12.36	50	280	388	60
13	6.85	19.07	50	343	508	60
14	-6.85	25.32	50	339	500	60
15	-27.93	-23.71	50	325	471	60
16	33.24	-30.49	50	437	573	60
17	63.89	-52.88	50	154	307	60
18	-13.67	-43.94	50	155	269	60
19	-0.65	-27.5	50	290	405	60
20	59.41	-49.26	50	447	579	60
21	27.17	-5.71	50	370	469	60
22	70.0	-20.84	50	382	545	60
23	35.33	-65.17	50	221	313	60
24	-14.39	-42.24	50	338	483	60
25	19.37	30.27	50	94	197	60
26	-39.79	10.1	50	98	190	60
