# Supplementary material for: Nurse-patient relationship for multi-period home health care routing and scheduling problem
Source: PLoS One. 2022 May 27;17(5):e0268517. doi: 10.1371/journal.pone.0268517 (PMC9140252; doi:10.1371/journal.pone.0268517)
Supplement: S1 Dataset — (ZIP) [file pone.0268517.s001.zip › MPHHCP Dataset/pr05/customer.csv]

Day	Customer
0	1
0	3
0	5
0	10
0	12
0	13
0	17
0	21
0	22
0	24
0	25
1	2
1	3
1	4
1	5
1	7
1	9
1	10
1	12
1	14
1	15
1	18
1	20
1	25
2	1
2	3
2	4
2	5
2	7
2	10
2	14
2	21
2	23
2	25
3	1
3	3
3	5
3	6
3	7
3	14
3	18
3	23
4	2
4	7
4	14
4	17
4	18
4	24
4	25
5	2
5	6
5	7
5	9
5	10
5	11
5	13
5	14
5	17
5	20
5	23
5	24
6	2
6	5
6	6
6	7
6	8
6	10
6	11
6	13
6	14
6	16
6	17
6	18
6	20
6	22
6	23
6	25
7	1
7	3
7	12
7	14
7	17
7	19
7	21
7	24
7	25
8	1
8	2
8	3
8	5
8	7
8	9
8	10
8	12
8	14
8	15
8	18
9	1
9	3
9	4
9	5
9	7
9	10
9	14
9	21
9	23
9	24
9	25
10	1
10	3
10	5
10	6
10	14
10	15
10	18
10	20
11	2
11	7
11	14
11	15
11	17
11	18
11	21
11	25
12	7
12	9
12	10
12	11
12	14
12	17
12	18
12	23
12	24
13	2
13	8
13	10
13	11
13	13
13	14
13	15
13	16
13	17
13	18
13	20
13	22
13	23
13	25
14	1
14	3
14	10
14	12
14	13
14	14
14	17
14	19
14	21
14	22
14	24
14	25
15	1
15	2
15	3
15	4
15	5
15	7
15	12
15	15
15	18
15	20
16	1
16	3
16	4
16	7
16	10
16	21
16	23
16	24
17	1
17	3
17	5
17	6
17	15
17	18
17	20
17	23
18	2
18	7
18	14
18	15
18	17
18	18
18	21
18	23
18	24
18	25
19	2
19	6
19	7
19	9
19	11
19	13
19	23
20	2
20	5
20	6
20	8
20	10
20	11
20	14
20	15
20	16
20	17
20	18
20	20
20	22
20	23
20	25
21	1
21	3
21	5
21	10
21	13
21	14
21	17
21	19
21	21
21	22
21	24
21	25
22	1
22	2
22	3
22	4
22	5
22	7
22	9
22	10
22	12
22	14
22	15
22	20
23	1
23	3
23	4
23	5
23	7
23	10
23	14
23	21
23	23
23	24
24	1
24	6
24	7
24	14
24	15
24	18
24	20
24	23
25	2
25	7
25	9
25	14
25	15
25	17
25	18
25	21
25	23
25	24
25	25
26	2
26	7
26	10
26	13
26	14
26	17
26	18
26	20
26	23
26	24
27	2
27	5
27	7
27	8
27	11
27	13
27	14
27	15
27	17
27	18
27	20
27	22
27	25
