# Supplementary material for: Nurse-patient relationship for multi-period home health care routing and scheduling problem
Source: PLoS One. 2022 May 27;17(5):e0268517. doi: 10.1371/journal.pone.0268517 (PMC9140252; doi:10.1371/journal.pone.0268517)
Supplement: S1 Dataset — (ZIP) [file pone.0268517.s001.zip › MPHHCP Dataset/pr05/nurse.csv]

Day	Nurse
0	0
0	1
0	3
0	5
0	6
0	8
0	10
0	11
0	13
0	15
0	17
0	19
0	24
1	0
1	3
1	4
1	5
1	8
1	9
1	11
1	16
1	17
1	18
1	19
1	22
1	24
2	0
2	2
2	6
2	7
2	10
2	12
2	13
2	14
2	17
2	18
2	20
2	21
2	22
2	24
3	0
3	1
3	3
3	6
3	7
3	8
3	9
3	10
3	11
3	17
3	21
3	23
3	24
4	2
4	4
4	5
4	6
4	8
4	14
4	16
4	21
4	24
5	0
5	3
5	5
5	6
5	11
5	14
5	16
5	17
5	19
5	21
5	24
6	2
6	3
6	8
6	9
6	10
6	11
6	13
6	15
6	19
6	21
6	22
6	23
7	1
7	3
7	5
7	6
7	8
7	10
7	11
7	15
7	17
7	19
7	24
8	0
8	3
8	4
8	5
8	7
8	8
8	9
8	11
8	16
8	17
8	18
8	19
8	22
8	24
9	0
9	2
9	7
9	10
9	12
9	13
9	14
9	17
9	18
9	19
9	20
9	21
9	22
9	24
10	0
10	1
10	3
10	6
10	7
10	8
10	9
10	10
10	11
10	17
10	21
10	23
10	24
11	2
11	4
11	5
11	6
11	8
11	16
11	17
11	24
12	0
12	3
12	5
12	6
12	11
12	14
12	16
12	17
12	19
12	21
12	24
13	2
13	3
13	8
13	9
13	10
13	11
13	13
13	15
13	19
13	21
13	22
13	23
14	0
14	1
14	3
14	5
14	6
14	8
14	10
14	11
14	13
14	15
14	17
14	19
14	24
15	0
15	2
15	3
15	4
15	5
15	7
15	8
15	9
15	11
15	16
15	17
15	18
15	19
15	22
15	24
16	0
16	2
16	6
16	7
16	12
16	13
16	14
16	17
16	18
16	19
16	20
16	21
16	22
16	24
17	0
17	1
17	3
17	6
17	8
17	9
17	10
17	17
17	21
17	23
17	24
18	2
18	4
18	5
18	6
18	8
18	14
18	16
18	17
18	21
18	24
19	0
19	3
19	5
19	6
19	11
19	14
19	16
19	17
19	19
19	21
19	24
20	2
20	3
20	8
20	9
20	10
20	11
20	13
20	15
20	19
20	21
20	22
20	23
21	0
21	1
21	3
21	5
21	6
21	8
21	10
21	11
21	13
21	15
21	17
21	24
22	0
22	2
22	3
22	4
22	5
22	7
22	8
22	9
22	11
22	16
22	17
22	19
22	24
23	0
23	2
23	6
23	7
23	10
23	12
23	13
23	17
23	19
23	21
23	22
23	24
24	0
24	1
24	3
24	6
24	7
24	8
24	9
24	10
24	11
24	17
24	21
24	23
25	2
25	5
25	6
25	8
25	14
25	17
25	21
25	24
26	0
26	3
26	5
26	6
26	11
26	14
26	16
26	17
26	19
26	21
26	24
27	2
27	3
27	8
27	9
27	10
27	11
27	13
27	15
27	19
27	21
27	22
27	23
