# Supplementary material for: Nurse-patient relationship for multi-period home health care routing and scheduling problem
Source: PLoS One. 2022 May 27;17(5):e0268517. doi: 10.1371/journal.pone.0268517 (PMC9140252; doi:10.1371/journal.pone.0268517)
Supplement: S1 Dataset — (ZIP) [file pone.0268517.s001.zip › MPHHCP Dataset/pr05/preference.csv]

customer	vehicle	prefscore
9	0	-1.0
9	1	-1.0
9	2	0.22544741247277200
9	3	-1.0
9	4	0.7141079096658490
9	5	-1.0
9	6	-1.0
9	7	-1.0
9	8	0.20048536486139000
9	9	-1.0
9	10	-1.0
9	11	0.7051427563604470
9	12	0.7740791026155530
9	13	0.3283641448617110
9	14	-1.0
9	15	0.23004198666998800
9	16	0.010943322582474100
9	17	0.15866628050927600
9	18	-1.0
9	19	0.25681661230699200
9	20	-1.0
9	21	-1.0
9	22	-1.0
9	23	-1.0
9	24	-1.0
3	0	-1.0
3	1	0.2451357281573440
3	2	-1.0
3	3	-1.0
3	4	-1.0
3	5	-1.0
3	6	0.3519759323135220
3	7	0.5574494550339780
3	8	-1.0
3	9	0.13722889431247400
3	10	-1.0
3	11	0.7644523454081980
3	12	-1.0
3	13	0.20432444983802900
3	14	0.6817565905363030
3	15	-1.0
3	16	0.823290624048802
3	17	0.7826809723279600
3	18	-1.0
3	19	0.9384909442150330
3	20	0.18249768854414700
3	21	0.5162788218839760
3	22	-1.0
3	23	-1.0
3	24	-1.0
16	0	0.6432857069449640
16	1	0.4055129316637090
16	2	0.6036029966628950
16	3	0.5402620868844890
16	4	0.984098921232345
16	5	0.8374245523077820
16	6	0.8188573114653970
16	7	-1.0
16	8	-1.0
16	9	-1.0
16	10	-1.0
16	11	0.5597687176063230
16	12	-1.0
16	13	0.939478312178875
16	14	0.09503360578052620
16	15	0.3585922163932380
16	16	-1.0
16	17	-1.0
16	18	-1.0
16	19	-1.0
16	20	0.1973727584094490
16	21	0.40982037505972400
16	22	-1.0
16	23	0.6282383818042920
16	24	-1.0
6	0	0.7090841237482580
6	1	0.9497174731330170
6	2	-1.0
6	3	0.5539936173719410
6	4	-1.0
6	5	0.7763927753671230
6	6	0.1521664177295180
6	7	0.6988945786528400
6	8	0.4616358315417410
6	9	0.1782615706632090
6	10	0.4571272459686570
6	11	-1.0
6	12	-1.0
6	13	0.12563267535058500
6	14	0.4119530123966350
6	15	0.0377380509364631
6	16	-1.0
6	17	0.3612504057571450
6	18	0.26671057515904200
6	19	-1.0
6	20	-1.0
6	21	0.5074649574700810
6	22	0.22871762162188200
6	23	0.09925190532828150
6	24	0.8602247374559430
21	0	0.6997191685006020
21	1	-1.0
21	2	-1.0
21	3	-1.0
21	4	-1.0
21	5	0.3919756161510300
21	6	0.19986583310584900
21	7	-1.0
21	8	0.9488824446724740
21	9	0.838621228527914
21	10	0.3180401082164730
21	11	-1.0
21	12	-1.0
21	13	-1.0
21	14	-1.0
21	15	-1.0
21	16	-1.0
21	17	-1.0
21	18	0.6695810299198760
21	19	0.24524094441366700
21	20	0.4766691941717220
21	21	0.7254037486219510
21	22	-1.0
21	23	-1.0
21	24	0.12465921829247700
18	0	-1.0
18	1	-1.0
18	2	0.7123586799815700
18	3	-1.0
18	4	0.989756606298825
18	5	0.5672599640973170
18	6	0.3016633997084650
18	7	0.9059039285786200
18	8	-1.0
18	9	-1.0
18	10	0.23263510365097600
18	11	-1.0
18	12	0.7488095298990120
18	13	-1.0
18	14	-1.0
18	15	0.6296204086270250
18	16	0.05359926527164950
18	17	-1.0
18	18	-1.0
18	19	-1.0
18	20	0.28365741236378600
18	21	0.6241818615393930
18	22	0.359745246239186
18	23	-1.0
18	24	-1.0
12	0	0.5592376447236300
12	1	0.08273542308775670
12	2	0.03382476108306130
12	3	0.22548143069565100
12	4	0.8165777165742270
12	5	-1.0
12	6	-1.0
12	7	-1.0
12	8	0.8607371615958350
12	9	0.5149018694563980
12	10	0.7512795424466250
12	11	-1.0
12	12	0.39680208392807000
12	13	0.5708159609008990
12	14	0.20971679512011100
12	15	-1.0
12	16	-1.0
12	17	-1.0
12	18	-1.0
12	19	0.1391607733957250
12	20	-1.0
12	21	-1.0
12	22	0.02954392242912960
12	23	-1.0
12	24	0.4491425106548880
7	0	0.9423762127182730
7	1	0.3943798048728160
7	2	0.01647233753242930
7	3	-1.0
7	4	-1.0
7	5	0.894125554839563
7	6	-1.0
7	7	-1.0
7	8	-1.0
7	9	0.5659035134510330
7	10	0.3564241753160310
7	11	-1.0
7	12	0.03956568720341270
7	13	-1.0
7	14	0.151995122107622
7	15	0.6217339837559470
7	16	0.3266202624884960
7	17	-1.0
7	18	0.33595174846165900
7	19	0.6856035805455310
7	20	-1.0
7	21	0.9204258052240290
7	22	0.7198439070112370
7	23	-1.0
7	24	-1.0
4	0	-1.0
4	1	-1.0
4	2	0.5844042900738720
4	3	-1.0
4	4	0.2942792006729520
4	5	-1.0
4	6	-1.0
4	7	0.17665964444579400
4	8	0.7718339720891080
4	9	0.3683671832578510
4	10	0.7378263889637500
4	11	0.957632675676629
4	12	-1.0
4	13	-1.0
4	14	-1.0
4	15	-1.0
4	16	-1.0
4	17	0.42944571693089200
4	18	-1.0
4	19	0.18855544717031000
4	20	0.4256367323840700
4	21	-1.0
4	22	-1.0
4	23	-1.0
4	24	-1.0
19	0	-1.0
19	1	0.9953670451523950
19	2	0.9335162087249570
19	3	0.1827650579842970
19	4	-1.0
19	5	0.612123566144457
19	6	0.85818978248695
19	7	0.3138253015151690
19	8	-1.0
19	9	-1.0
19	10	-1.0
19	11	0.45154550976619900
19	12	0.34785779528635600
19	13	0.5432961773659530
19	14	-1.0
19	15	0.9169156009396690
19	16	-1.0
19	17	-1.0
19	18	0.8129300380347010
19	19	-1.0
19	20	0.4447018461917230
19	21	0.8608429256463050
19	22	0.8856614498426530
19	23	-1.0
19	24	-1.0
15	0	-1.0
15	1	-1.0
15	2	-1.0
15	3	-1.0
15	4	-1.0
15	5	-1.0
15	6	0.5026037946849640
15	7	-1.0
15	8	0.7779097819580340
15	9	0.7685021468905950
15	10	-1.0
15	11	-1.0
15	12	0.5006171287040240
15	13	0.9189622634272800
15	14	0.8846836811952120
15	15	-1.0
15	16	-1.0
15	17	0.22131269824520200
15	18	-1.0
15	19	0.599224757974252
15	20	0.09692941609658160
15	21	-1.0
15	22	-1.0
15	23	-1.0
15	24	0.3486423389781690
1	0	0.024344350872981900
1	1	-1.0
1	2	0.127496126347734
1	3	-1.0
1	4	-1.0
1	5	0.3145220511093150
1	6	0.973408849831968
1	7	-1.0
1	8	0.35947592487559200
1	9	-1.0
1	10	0.509855262533344
1	11	0.7042355047716400
1	12	0.41215774177100900
1	13	-1.0
1	14	0.5017371988040900
1	15	0.030344826856182000
1	16	0.18779070207418600
1	17	-1.0
1	18	0.4022828569002160
1	19	-1.0
1	20	0.36701994185451800
1	21	-1.0
1	22	-1.0
1	23	0.9294932905402950
1	24	0.6769360745500860
5	0	0.0032211837939842800
5	1	-1.0
5	2	-1.0
5	3	-1.0
5	4	-1.0
5	5	0.7998250491781820
5	6	0.6603288395177500
5	7	-1.0
5	8	0.42903026723379400
5	9	0.8261823207624240
5	10	-1.0
5	11	0.44015973373426700
5	12	0.8664886076490380
5	13	0.0444346855085519
5	14	-1.0
5	15	-1.0
5	16	-1.0
5	17	0.4039340257433720
5	18	0.48506431865745000
5	19	-1.0
5	20	0.35405011983428500
5	21	0.2618010191155490
5	22	-1.0
5	23	-1.0
5	24	-1.0
23	0	0.4035018799277010
23	1	-1.0
23	2	-1.0
23	3	0.032763815355038600
23	4	-1.0
23	5	-1.0
23	6	0.648580112944404
23	7	-1.0
23	8	0.6964082094031450
23	9	-1.0
23	10	0.40682476554615600
23	11	0.04709280119666140
23	12	0.7341131294572820
23	13	0.3809619985105230
23	14	0.45267299556490000
23	15	-1.0
23	16	-1.0
23	17	-1.0
23	18	-1.0
23	19	-1.0
23	20	0.4037627206450490
23	21	0.9356750094445740
23	22	0.4256641876986520
23	23	0.8094503077265050
23	24	-1.0
10	0	-1.0
10	1	-1.0
10	2	-1.0
10	3	0.1426614731115720
10	4	0.044744524399733800
10	5	0.8537741187427080
10	6	-1.0
10	7	0.9789442035617300
10	8	0.17061734608213200
10	9	-1.0
10	10	0.29291632927147300
10	11	0.2508952267996160
10	12	0.8894015597012500
10	13	-1.0
10	14	-1.0
10	15	-1.0
10	16	-1.0
10	17	-1.0
10	18	-1.0
10	19	0.46533645684641900
10	20	-1.0
10	21	-1.0
10	22	0.7812130177807730
10	23	-1.0
10	24	-1.0
14	0	-1.0
14	1	0.9976195357775190
14	2	0.4691049268951570
14	3	-1.0
14	4	-1.0
14	5	-1.0
14	6	-1.0
14	7	-1.0
14	8	0.4368631664823700
14	9	-1.0
14	10	0.3848277369238350
14	11	0.375340462850806
14	12	0.7572751899315720
14	13	0.8404083602415350
14	14	-1.0
14	15	-1.0
14	16	0.642607492775905
14	17	-1.0
14	18	-1.0
14	19	-1.0
14	20	-1.0
14	21	-1.0
14	22	0.12764079593158000
14	23	-1.0
14	24	-1.0
22	0	0.7340029858420530
22	1	0.0667677306667731
22	2	-1.0
22	3	-1.0
22	4	0.007621054897469560
22	5	0.8291213141969150
22	6	-1.0
22	7	0.7906217026569990
22	8	0.39930484686108000
22	9	0.4755630332160690
22	10	-1.0
22	11	-1.0
22	12	0.34878035519472400
22	13	0.7543519626121460
22	14	-1.0
22	15	-1.0
22	16	0.6124485571981350
22	17	-1.0
22	18	-1.0
22	19	-1.0
22	20	-1.0
22	21	-1.0
22	22	0.5546374630016610
22	23	-1.0
22	24	-1.0
2	0	-1.0
2	1	0.3197174179182790
2	2	0.04420589889404130
2	3	-1.0
2	4	0.828070822455211
2	5	-1.0
2	6	0.31766676358049000
2	7	-1.0
2	8	-1.0
2	9	-1.0
2	10	-1.0
2	11	0.6449226017522200
2	12	0.7846198157943760
2	13	0.12831689064973800
2	14	0.7805981638733410
2	15	0.4315967126659140
2	16	-1.0
2	17	-1.0
2	18	0.6791768622913290
2	19	0.2482766528767860
2	20	0.230537190501235
2	21	0.10394967708469300
2	22	0.7805022776110230
2	23	0.3196859071315450
2	24	0.41822065692850500
8	0	-1.0
8	1	-1.0
8	2	-1.0
8	3	0.7757093869233630
8	4	-1.0
8	5	-1.0
8	6	0.7382009439028020
8	7	-1.0
8	8	-1.0
8	9	-1.0
8	10	0.2094618936477450
8	11	0.9744583953768400
8	12	0.8832356343423300
8	13	0.3626250843426840
8	14	0.8813880956773670
8	15	-1.0
8	16	0.025405590953289500
8	17	0.25836982979714200
8	18	0.6349531576849600
8	19	-1.0
8	20	-1.0
8	21	0.6553606780535460
8	22	0.5082869704686480
8	23	0.355190192426033
8	24	-1.0
17	0	0.9635292102683890
17	1	0.6978460004560870
17	2	-1.0
17	3	-1.0
17	4	-1.0
17	5	-1.0
17	6	0.19618876108863800
17	7	-1.0
17	8	0.2793739102000280
17	9	-1.0
17	10	0.7909783112142540
17	11	0.3623048107618650
17	12	-1.0
17	13	0.5476672031458560
17	14	-1.0
17	15	0.3590422878330370
17	16	-1.0
17	17	-1.0
17	18	-1.0
17	19	-1.0
17	20	-1.0
17	21	0.4951877680130760
17	22	0.3401928257328130
17	23	-1.0
17	24	0.18602008260175900
25	0	0.9100599980218580
25	1	-1.0
25	2	-1.0
25	3	-1.0
25	4	-1.0
25	5	-1.0
25	6	0.7338644428764210
25	7	-1.0
25	8	0.9637000868297280
25	9	0.40119718021694600
25	10	0.9939293782477730
25	11	0.07367089456229430
25	12	-1.0
25	13	0.7018413043702570
25	14	-1.0
25	15	-1.0
25	16	0.9945692355801480
25	17	0.8627830457317940
25	18	0.3134923772434680
25	19	-1.0
25	20	-1.0
25	21	0.6800335243296490
25	22	-1.0
25	23	0.39862032611659500
25	24	0.6021087745014720
24	0	-1.0
24	1	0.34892799181635100
24	2	0.8811965760991470
24	3	-1.0
24	4	0.5286418686800400
24	5	-1.0
24	6	0.5811219035329530
24	7	-1.0
24	8	-1.0
24	9	-1.0
24	10	-1.0
24	11	-1.0
24	12	-1.0
24	13	0.7311682417137800
24	14	-1.0
24	15	0.008093151840636750
24	16	0.5268958102945850
24	17	0.4229010365093260
24	18	-1.0
24	19	-1.0
24	20	0.04861636756285480
24	21	0.5014375483799080
24	22	0.9887765671644250
24	23	0.637730886891679
24	24	-1.0
11	0	0.19965212967448900
11	1	-1.0
11	2	0.6444974261397100
11	3	-1.0
11	4	-1.0
11	5	-1.0
11	6	-1.0
11	7	-1.0
11	8	-1.0
11	9	0.9654334759609380
11	10	0.8026040172625650
11	11	-1.0
11	12	0.7051008380938330
11	13	-1.0
11	14	0.5856813406529060
11	15	-1.0
11	16	-1.0
11	17	-1.0
11	18	-1.0
11	19	-1.0
11	20	-1.0
11	21	-1.0
11	22	0.9527222051324660
11	23	0.7058494344204470
11	24	0.2820524167569530
13	0	0.21630721968394600
13	1	-1.0
13	2	-1.0
13	3	-1.0
13	4	-1.0
13	5	0.6228045362706430
13	6	-1.0
13	7	-1.0
13	8	0.14149844719836800
13	9	-1.0
13	10	0.24402315433647600
13	11	-1.0
13	12	-1.0
13	13	-1.0
13	14	0.9881302218429680
13	15	0.7551955438297930
13	16	-1.0
13	17	-1.0
13	18	0.866038215119119
13	19	-1.0
13	20	-1.0
13	21	0.4812544461167170
13	22	-1.0
13	23	-1.0
13	24	-1.0
20	0	0.7796535925940470
20	1	-1.0
20	2	0.5666957633660500
20	3	0.3407268672659700
20	4	0.1282720470507910
20	5	-1.0
20	6	-1.0
20	7	0.9917336693801140
20	8	0.8035097549601970
20	9	0.14401386136819100
20	10	-1.0
20	11	-1.0
20	12	-1.0
20	13	-1.0
20	14	0.7209425201086130
20	15	0.5053585992943030
20	16	0.02137073071877880
20	17	-1.0
20	18	0.9927586994275160
20	19	0.8027045605721980
20	20	0.011937899371248700
20	21	-1.0
20	22	0.08933774657794340
20	23	-1.0
20	24	-1.0
