# Supplementary material for: Nurse-patient relationship for multi-period home health care routing and scheduling problem
Source: PLoS One. 2022 May 27;17(5):e0268517. doi: 10.1371/journal.pone.0268517 (PMC9140252; doi:10.1371/journal.pone.0268517)
Supplement: S1 Dataset — (ZIP) [file pone.0268517.s001.zip › MPHHCP Dataset/pr06/customer-detail.csv]

CUST NO.	XCOORD	YCOORD	DEMAND	READY TIME	DUE DATE	SERVICE TIME
1	-2.68	-9.47	0	0	1000	0
2	-66.17	-37.81	50	396	492	60
3	2.67	-35.22	50	176	346	60
4	38.75	8.62	50	212	304	60
5	62.65	20.67	50	157	266	60
6	60.97	-6.11	50	345	455	60
7	-98.53	-39.53	50	242	375	60
8	8.41	-81.27	50	383	506	60
9	-14.57	26.06	50	99	261	60
10	-34.19	-76.7	50	440	592	60
11	55.15	-33.91	50	213	324	60
12	15.87	8.72	50	280	388	60
13	-63.42	-20.28	50	343	508	60
14	-9.36	-42.21	50	339	500	60
15	-53.62	3.73	50	325	471	60
16	53.49	-3.31	50	437	573	60
17	-22.61	-32.79	50	154	307	60
18	39.61	-1.55	50	155	269	60
19	16.7	-22.75	50	290	405	60
20	-51.24	-13.76	50	447	579	60
21	-29.91	14.38	50	370	469	60
22	-70.44	-27.91	50	382	545	60
23	-75.39	-30.81	50	221	313	60
24	10.59	-28.93	50	338	483	60
25	86.34	-45.93	50	94	197	60
26	3.86	34.58	50	98	190	60
