# Supplementary material for: Nurse-patient relationship for multi-period home health care routing and scheduling problem
Source: PLoS One. 2022 May 27;17(5):e0268517. doi: 10.1371/journal.pone.0268517 (PMC9140252; doi:10.1371/journal.pone.0268517)
Supplement: S1 Dataset — (ZIP) [file pone.0268517.s001.zip › MPHHCP Dataset/pr06/customer.csv]

Day	Customer
0	1
0	3
0	6
0	9
0	10
0	12
0	16
0	17
0	19
0	21
0	23
1	1
1	2
1	3
1	4
1	5
1	6
1	10
1	11
1	13
1	14
1	18
1	23
1	24
1	25
2	14
2	19
2	20
2	22
2	23
2	24
3	2
3	6
3	7
3	8
3	9
3	10
3	12
3	13
3	14
3	15
3	19
4	1
4	4
4	6
4	7
4	9
4	14
4	19
4	20
4	21
4	22
4	23
4	24
5	5
5	6
5	11
5	13
5	14
5	17
5	19
5	21
5	24
5	25
6	4
6	8
6	10
6	11
6	12
6	13
6	14
6	17
6	22
6	24
6	25
7	1
7	3
7	6
7	9
7	10
7	12
7	16
7	17
7	19
7	20
7	21
7	23
8	1
8	4
8	5
8	6
8	10
8	11
8	13
8	14
8	16
8	24
8	25
9	2
9	5
9	14
9	17
9	20
9	22
9	23
9	24
10	5
10	7
10	8
10	9
10	12
10	13
10	14
10	15
10	18
10	19
11	1
11	3
11	4
11	6
11	7
11	20
11	21
11	22
11	23
11	24
12	5
12	6
12	7
12	11
12	17
12	19
12	22
12	24
13	2
13	4
13	7
13	8
13	10
13	11
13	12
13	14
13	17
13	22
13	24
13	25
14	1
14	3
14	6
14	9
14	10
14	12
14	16
14	17
14	19
14	20
14	21
14	23
15	1
15	2
15	3
15	4
15	5
15	10
15	11
15	13
15	14
15	16
15	17
15	23
15	24
15	25
16	2
16	5
16	14
16	17
16	19
16	20
16	22
16	24
17	5
17	6
17	8
17	10
17	12
17	13
17	14
17	15
17	19
18	1
18	2
18	3
18	4
18	7
18	9
18	14
18	19
18	20
18	21
18	24
19	5
19	7
19	10
19	11
19	13
19	14
19	17
19	19
19	21
19	22
20	4
20	7
20	8
20	11
20	12
20	13
20	17
20	24
20	25
21	1
21	3
21	6
21	9
21	10
21	16
21	17
21	19
21	20
21	23
22	1
22	2
22	3
22	4
22	5
22	10
22	11
22	13
22	14
22	16
22	17
22	18
22	23
22	24
22	25
23	2
23	5
23	14
23	17
23	19
23	20
23	22
23	23
24	2
24	5
24	6
24	7
24	8
24	9
24	12
24	13
24	14
24	15
24	18
24	19
25	1
25	2
25	4
25	6
25	7
25	9
25	19
25	20
25	21
25	22
25	23
25	24
26	7
26	10
26	11
26	14
26	19
26	21
26	22
26	24
26	25
27	2
27	4
27	7
27	8
27	10
27	11
27	13
27	14
27	17
27	22
27	24
