# Supplementary material for: Nurse-patient relationship for multi-period home health care routing and scheduling problem
Source: PLoS One. 2022 May 27;17(5):e0268517. doi: 10.1371/journal.pone.0268517 (PMC9140252; doi:10.1371/journal.pone.0268517)
Supplement: S1 Dataset — (ZIP) [file pone.0268517.s001.zip › MPHHCP Dataset/pr06/nurse.csv]

Day	Nurse
0	1
0	4
0	5
0	7
0	10
0	14
0	18
0	19
0	21
0	23
0	24
1	0
1	1
1	2
1	5
1	6
1	7
1	8
1	9
1	10
1	12
1	17
1	19
1	20
1	21
1	22
1	23
2	1
2	4
2	7
2	8
2	9
2	10
2	11
2	14
2	16
2	17
2	18
2	19
2	20
2	22
2	24
3	0
3	1
3	2
3	5
3	6
3	7
3	8
3	9
3	15
3	18
3	19
3	20
3	21
4	2
4	9
4	10
4	11
4	20
4	21
4	22
4	23
4	24
5	0
5	1
5	3
5	5
5	7
5	12
5	13
5	14
5	15
5	18
5	20
5	21
5	23
5	24
6	0
6	1
6	3
6	5
6	9
6	12
6	14
6	17
6	18
6	19
6	22
7	1
7	4
7	7
7	10
7	14
7	18
7	19
7	21
7	23
7	24
8	0
8	2
8	5
8	6
8	7
8	8
8	10
8	12
8	17
8	19
8	20
8	21
8	22
8	23
9	1
9	4
9	7
9	8
9	10
9	11
9	14
9	16
9	17
9	18
9	19
9	20
9	24
10	0
10	2
10	5
10	6
10	7
10	8
10	9
10	15
10	18
10	19
10	20
10	21
10	24
11	2
11	9
11	10
11	11
11	17
11	20
11	21
11	22
11	23
11	24
12	0
12	1
12	3
12	5
12	6
12	7
12	10
12	12
12	13
12	14
12	15
12	18
12	19
12	20
12	21
12	23
12	24
13	0
13	1
13	2
13	3
13	5
13	6
13	12
13	14
13	17
13	18
13	19
13	22
14	1
14	4
14	5
14	7
14	10
14	14
14	18
14	19
14	21
14	24
15	0
15	1
15	2
15	5
15	6
15	7
15	8
15	9
15	10
15	12
15	17
15	19
15	20
15	21
15	22
15	23
16	1
16	4
16	7
16	8
16	9
16	10
16	11
16	14
16	16
16	17
16	18
16	19
16	20
16	22
16	24
17	0
17	1
17	2
17	5
17	6
17	7
17	8
17	9
17	15
17	18
17	19
17	20
17	21
17	24
18	9
18	10
18	11
18	17
18	20
18	21
18	22
18	23
18	24
19	0
19	1
19	3
19	5
19	6
19	7
19	10
19	12
19	13
19	14
19	15
19	18
19	19
19	20
19	21
19	23
19	24
20	0
20	1
20	3
20	5
20	6
20	9
20	12
20	14
20	17
20	18
20	19
20	22
21	1
21	4
21	5
21	7
21	10
21	14
21	18
21	19
21	21
21	23
21	24
22	0
22	1
22	2
22	5
22	6
22	7
22	8
22	9
22	10
22	12
22	17
22	19
22	20
22	21
22	22
22	23
23	1
23	4
23	7
23	8
23	9
23	11
23	14
23	16
23	17
23	19
23	20
23	22
23	24
24	0
24	1
24	2
24	5
24	6
24	7
24	8
24	9
24	15
24	18
24	19
24	20
24	21
24	24
25	2
25	9
25	10
25	11
25	17
25	20
25	21
25	22
25	23
25	24
26	0
26	1
26	3
26	5
26	6
26	7
26	10
26	12
26	13
26	14
26	15
26	18
26	19
26	20
26	21
26	23
26	24
27	0
27	1
27	2
27	5
27	6
27	9
27	12
27	14
27	17
27	18
27	19
27	22
