# Supplementary material for: Nurse-patient relationship for multi-period home health care routing and scheduling problem
Source: PLoS One. 2022 May 27;17(5):e0268517. doi: 10.1371/journal.pone.0268517 (PMC9140252; doi:10.1371/journal.pone.0268517)
Supplement: S1 Dataset — (ZIP) [file pone.0268517.s001.zip › MPHHCP Dataset/pr06/preference.csv]

customer	vehicle	prefscore
9	0	-1.0
9	1	0.3549476597561880
9	2	-1.0
9	3	0.5187332075210560
9	4	-1.0
9	5	-1.0
9	6	0.5565122048136520
9	7	-1.0
9	8	-1.0
9	9	0.10640568325491000
9	10	-1.0
9	11	0.1375205258677760
9	12	-1.0
9	13	0.7867263457130250
9	14	-1.0
9	15	0.062127648442679500
9	16	-1.0
9	17	-1.0
9	18	0.4987050813840120
9	19	-1.0
9	20	0.8179196695373880
9	21	0.164563715178765
9	22	-1.0
9	23	-1.0
9	24	-1.0
3	0	-1.0
3	1	-1.0
3	2	-1.0
3	3	0.38629133067688800
3	4	0.31885316938396900
3	5	0.030825031963039800
3	6	0.5004153012631570
3	7	-1.0
3	8	0.07797198695336380
3	9	0.0162033794649159
3	10	0.6472682328235680
3	11	0.6144752271096480
3	12	-1.0
3	13	0.2268296437527320
3	14	0.9446153037684200
3	15	0.2278881187460880
3	16	-1.0
3	17	0.451531569768709
3	18	-1.0
3	19	-1.0
3	20	0.6724010401183790
3	21	0.6803262027864330
3	22	-1.0
3	23	0.5133839475386070
3	24	0.22387938839188600
16	0	0.33942923125131100
16	1	0.939109317028073
16	2	0.11353426430428300
16	3	-1.0
16	4	0.46250825528198900
16	5	-1.0
16	6	0.4051620238717070
16	7	-1.0
16	8	-1.0
16	9	0.4896363081706510
16	10	-1.0
16	11	0.8277187861726260
16	12	-1.0
16	13	0.026974770459940700
16	14	0.695130592817446
16	15	-1.0
16	16	-1.0
16	17	-1.0
16	18	-1.0
16	19	-1.0
16	20	0.8775446118701840
16	21	0.34820314486124800
16	22	0.4986570720218290
16	23	0.8589463706310250
16	24	0.15580160314680900
6	0	-1.0
6	1	-1.0
6	2	0.5832641573062390
6	3	0.6717435898483490
6	4	-1.0
6	5	0.42626903762373300
6	6	-1.0
6	7	0.5880212251879980
6	8	0.6322082662400280
6	9	0.49653337614950900
6	10	-1.0
6	11	0.7188639623648510
6	12	-1.0
6	13	-1.0
6	14	0.17545523907097900
6	15	0.7490294811493240
6	16	-1.0
6	17	-1.0
6	18	0.9837228021054770
6	19	0.08987712127442450
6	20	0.4614672948213850
6	21	-1.0
6	22	0.2555968321938870
6	23	0.8544397123549610
6	24	0.7132077182153660
21	0	0.9600406809032690
21	1	0.21396548376127200
21	2	0.8426793316992980
21	3	0.8930324368277490
21	4	0.37800142356691200
21	5	-1.0
21	6	0.5997158457028990
21	7	-1.0
21	8	-1.0
21	9	-1.0
21	10	-1.0
21	11	-1.0
21	12	-1.0
21	13	-1.0
21	14	-1.0
21	15	-1.0
21	16	-1.0
21	17	-1.0
21	18	-1.0
21	19	-1.0
21	20	-1.0
21	21	0.5688457602101390
21	22	0.21982050139171500
21	23	0.3657078172475610
21	24	0.6755795986188700
18	0	0.11085674835889000
18	1	-1.0
18	2	0.9655115108904760
18	3	0.5537636085316260
18	4	-1.0
18	5	0.9420668441984930
18	6	-1.0
18	7	-1.0
18	8	0.6166769421689420
18	9	-1.0
18	10	0.2672533921920250
18	11	0.05009642811577400
18	12	0.9041619701100950
18	13	-1.0
18	14	-1.0
18	15	-1.0
18	16	-1.0
18	17	-1.0
18	18	0.3895556449286330
18	19	-1.0
18	20	0.3505014716554470
18	21	0.6568590705494910
18	22	-1.0
18	23	0.1724783713789600
18	24	0.9783531442512560
12	0	-1.0
12	1	-1.0
12	2	-1.0
12	3	-1.0
12	4	0.7759854842467730
12	5	-1.0
12	6	-1.0
12	7	-1.0
12	8	-1.0
12	9	-1.0
12	10	0.37532249252101600
12	11	-1.0
12	12	0.494565203380571
12	13	-1.0
12	14	-1.0
12	15	-1.0
12	16	-1.0
12	17	0.8113308951232340
12	18	0.867369560254695
12	19	0.7872735137421940
12	20	-1.0
12	21	-1.0
12	22	-1.0
12	23	0.7473201771039930
12	24	0.5474386444510600
7	0	0.595145810183685
7	1	-1.0
7	2	0.16596301401052500
7	3	-1.0
7	4	-1.0
7	5	0.2107586057527960
7	6	0.7841768060174740
7	7	0.6649394344869580
7	8	0.8768727990561880
7	9	-1.0
7	10	0.20321505261555600
7	11	0.1750178331512520
7	12	-1.0
7	13	-1.0
7	14	0.5660049414794420
7	15	-1.0
7	16	-1.0
7	17	0.24116349244616500
7	18	-1.0
7	19	-1.0
7	20	-1.0
7	21	-1.0
7	22	0.353784427525491
7	23	-1.0
7	24	0.8039383171610800
4	0	0.541076977653442
4	1	-1.0
4	2	-1.0
4	3	-1.0
4	4	-1.0
4	5	-1.0
4	6	0.6580748661432410
4	7	-1.0
4	8	-1.0
4	9	0.7806016307330430
4	10	0.8098967981963020
4	11	-1.0
4	12	-1.0
4	13	-1.0
4	14	-1.0
4	15	0.3575250960405460
4	16	0.5661235435025270
4	17	0.4985770183076000
4	18	0.8500716496146320
4	19	0.9896251321520060
4	20	0.9783071753985870
4	21	0.04212557222786420
4	22	-1.0
4	23	-1.0
4	24	0.18092756391586700
19	0	0.094577542523966
19	1	0.2741871439727930
19	2	0.9040846141549200
19	3	0.22881596565697400
19	4	-1.0
19	5	0.0676522443207892
19	6	-1.0
19	7	0.4505822244948900
19	8	0.3502665008786650
19	9	0.6986168603250420
19	10	-1.0
19	11	0.21366233491222800
19	12	0.14874888770894800
19	13	0.05483721612210750
19	14	0.23171466954675500
19	15	0.8954882470751560
19	16	-1.0
19	17	-1.0
19	18	-1.0
19	19	0.5678330550250550
19	20	-1.0
19	21	0.8640533175220450
19	22	0.16448463003963900
19	23	-1.0
19	24	0.9922186678971570
15	0	0.7729969769817140
15	1	0.07074153344976440
15	2	0.4522455884232800
15	3	-1.0
15	4	-1.0
15	5	-1.0
15	6	-1.0
15	7	-1.0
15	8	0.4135902744795840
15	9	0.532572914631089
15	10	-1.0
15	11	-1.0
15	12	0.2036014523412730
15	13	0.9501383913050700
15	14	0.8008443767130650
15	15	-1.0
15	16	0.9099966970594020
15	17	-1.0
15	18	0.23697384004838100
15	19	0.3156769668084390
15	20	0.3148319151708140
15	21	0.7827563472956650
15	22	0.0479038533254581
15	23	0.3203682368245070
15	24	0.37246402472846400
1	0	0.3998263557396150
1	1	-1.0
1	2	-1.0
1	3	0.18847866977771700
1	4	0.7373495886901950
1	5	0.2613610344283960
1	6	-1.0
1	7	0.8037155449604000
1	8	0.553731464302981
1	9	-1.0
1	10	0.3966187758324010
1	11	-1.0
1	12	0.11366817390196200
1	13	0.6245950526048060
1	14	0.19773740297508900
1	15	0.009247112332014250
1	16	-1.0
1	17	0.2724064060083270
1	18	-1.0
1	19	0.8739437676549930
1	20	0.06553577877365400
1	21	0.8735817151239900
1	22	0.7591309941379210
1	23	0.18983777053164100
1	24	-1.0
5	0	-1.0
5	1	-1.0
5	2	0.5994229298544140
5	3	0.6352713215723310
5	4	-1.0
5	5	-1.0
5	6	-1.0
5	7	0.3809038709071700
5	8	-1.0
5	9	-1.0
5	10	-1.0
5	11	-1.0
5	12	0.6687992592178850
5	13	-1.0
5	14	-1.0
5	15	-1.0
5	16	-1.0
5	17	-1.0
5	18	0.03858739279952420
5	19	0.8535597419703720
5	20	0.640716841286241
5	21	-1.0
5	22	-1.0
5	23	-1.0
5	24	0.6453830884730430
23	0	-1.0
23	1	-1.0
23	2	-1.0
23	3	-1.0
23	4	-1.0
23	5	-1.0
23	6	-1.0
23	7	0.05929812215393830
23	8	0.5829530879542220
23	9	-1.0
23	10	-1.0
23	11	0.389395292089349
23	12	0.915133782358681
23	13	0.4948166322927910
23	14	0.315925427350755
23	15	-1.0
23	16	-1.0
23	17	-1.0
23	18	0.36006247518236400
23	19	0.796609438492823
23	20	-1.0
23	21	-1.0
23	22	-1.0
23	23	-1.0
23	24	-1.0
10	0	-1.0
10	1	-1.0
10	2	0.6715583098980640
10	3	0.06648068957894090
10	4	-1.0
10	5	0.6775489873669410
10	6	0.7790307368604210
10	7	0.036110748657450700
10	8	-1.0
10	9	-1.0
10	10	-1.0
10	11	-1.0
10	12	0.7285895368375140
10	13	-1.0
10	14	-1.0
10	15	-1.0
10	16	-1.0
10	17	-1.0
10	18	-1.0
10	19	-1.0
10	20	-1.0
10	21	0.08960962191760250
10	22	0.4892320503385920
10	23	-1.0
10	24	-1.0
14	0	-1.0
14	1	0.4051331388581780
14	2	-1.0
14	3	-1.0
14	4	0.8848585245288250
14	5	0.23933098181793900
14	6	-1.0
14	7	0.709905995234813
14	8	-1.0
14	9	-1.0
14	10	0.4403623887288810
14	11	0.4379465120604150
14	12	0.9518706918575180
14	13	0.9463581882185840
14	14	-1.0
14	15	0.17951123725360300
14	16	-1.0
14	17	0.673294201176931
14	18	-1.0
14	19	0.04137613692505280
14	20	-1.0
14	21	-1.0
14	22	-1.0
14	23	0.17058352947956100
14	24	0.5922137900546630
22	0	0.7327512940396370
22	1	0.07652030427399390
22	2	0.4396395335458850
22	3	-1.0
22	4	-1.0
22	5	0.9383824825189250
22	6	-1.0
22	7	-1.0
22	8	0.3147766999528200
22	9	-1.0
22	10	-1.0
22	11	0.8195825262118050
22	12	-1.0
22	13	-1.0
22	14	0.38762528541302500
22	15	0.49994533957949700
22	16	-1.0
22	17	0.5413684844734450
22	18	-1.0
22	19	-1.0
22	20	0.2779033050986540
22	21	-1.0
22	22	-1.0
22	23	0.6756420989419590
22	24	0.49949983083891900
2	0	0.7045218987778840
2	1	0.8706368122715820
2	2	0.9096064988407130
2	3	-1.0
2	4	-1.0
2	5	-1.0
2	6	-1.0
2	7	0.6398064631177900
2	8	0.7360733433359490
2	9	-1.0
2	10	-1.0
2	11	0.5758311102445720
2	12	0.537669789256303
2	13	-1.0
2	14	0.33435057563090900
2	15	-1.0
2	16	-1.0
2	17	0.23036165505933600
2	18	0.9307359837215900
2	19	0.4242463147348510
2	20	0.034156280364760800
2	21	0.24459185391975900
2	22	-1.0
2	23	-1.0
2	24	-1.0
8	0	0.4551134135250860
8	1	-1.0
8	2	-1.0
8	3	-1.0
8	4	-1.0
8	5	0.9281042969296050
8	6	0.14427609395746300
8	7	-1.0
8	8	-1.0
8	9	-1.0
8	10	-1.0
8	11	-1.0
8	12	-1.0
8	13	0.28675266461913200
8	14	-1.0
8	15	-1.0
8	16	0.7135471104082950
8	17	-1.0
8	18	-1.0
8	19	0.5032368679176290
8	20	0.5732345294652680
8	21	-1.0
8	22	0.03913069583160090
8	23	0.0073638345906853500
8	24	0.4153538885800830
17	0	-1.0
17	1	-1.0
17	2	0.3576464836247810
17	3	-1.0
17	4	0.1469236287921320
17	5	0.8098340108322030
17	6	0.23115481041482500
17	7	0.3340051235005130
17	8	0.11613489328721000
17	9	0.3301698740188360
17	10	-1.0
17	11	0.44669961217430300
17	12	-1.0
17	13	0.9798033460017980
17	14	-1.0
17	15	-1.0
17	16	-1.0
17	17	-1.0
17	18	-1.0
17	19	0.812037633789168
17	20	0.28914556993782200
17	21	-1.0
17	22	0.3313975841060220
17	23	0.7657238918241860
17	24	-1.0
25	0	0.2113428232368480
25	1	0.16852653960890800
25	2	-1.0
25	3	0.5159816532114440
25	4	-1.0
25	5	-1.0
25	6	-1.0
25	7	-1.0
25	8	0.5647344609830870
25	9	0.7018110403327360
25	10	-1.0
25	11	0.20653663077316700
25	12	-1.0
25	13	-1.0
25	14	0.8530104917720360
25	15	-1.0
25	16	-1.0
25	17	0.45362771077819900
25	18	0.8469075368990830
25	19	0.5630518082924750
25	20	-1.0
25	21	-1.0
25	22	0.7995570846507150
25	23	0.7289064643249120
25	24	0.020320614330538600
24	0	-1.0
24	1	0.6724551330037510
24	2	0.3347824345697880
24	3	-1.0
24	4	-1.0
24	5	-1.0
24	6	0.17986668766002500
24	7	-1.0
24	8	-1.0
24	9	0.4366617285904330
24	10	-1.0
24	11	0.7292189761142650
24	12	0.5662654984451580
24	13	-1.0
24	14	0.21980673336991800
24	15	0.7617965667640780
24	16	-1.0
24	17	-1.0
24	18	0.7923710301262540
24	19	0.2674420406269380
24	20	-1.0
24	21	0.8523953337525610
24	22	0.4017487809002920
24	23	-1.0
24	24	-1.0
11	0	0.34364077519335000
11	1	0.5007905378876050
11	2	-1.0
11	3	0.7877551506712250
11	4	0.952007968728936
11	5	-1.0
11	6	-1.0
11	7	0.49807788778393400
11	8	0.4292804919633280
11	9	-1.0
11	10	-1.0
11	11	-1.0
11	12	-1.0
11	13	0.5321291577150130
11	14	0.4738850931808740
11	15	-1.0
11	16	-1.0
11	17	-1.0
11	18	-1.0
11	19	-1.0
11	20	-1.0
11	21	0.930632685640641
11	22	-1.0
11	23	-1.0
11	24	0.7983537092637160
13	0	-1.0
13	1	-1.0
13	2	-1.0
13	3	0.46999037573288800
13	4	-1.0
13	5	-1.0
13	6	-1.0
13	7	0.16726662244647300
13	8	-1.0
13	9	-1.0
13	10	-1.0
13	11	0.8932902496347870
13	12	0.09565508300822220
13	13	0.6474241022458320
13	14	-1.0
13	15	-1.0
13	16	-1.0
13	17	0.7459896321177720
13	18	-1.0
13	19	-1.0
13	20	0.5555608180335560
13	21	0.9760163834236630
13	22	0.21804855971389400
13	23	0.6945762652986070
13	24	-1.0
20	0	0.998974672145126
20	1	0.7115197916781990
20	2	0.018920521390321700
20	3	-1.0
20	4	-1.0
20	5	0.7697284542918110
20	6	-1.0
20	7	0.014357361210663400
20	8	-1.0
20	9	0.8291413171286490
20	10	0.8133600460873140
20	11	-1.0
20	12	0.1786871679584900
20	13	0.9925081150047880
20	14	-1.0
20	15	-1.0
20	16	0.43679894061029600
20	17	-1.0
20	18	0.6471124463284350
20	19	-1.0
20	20	-1.0
20	21	0.6192924899376480
20	22	0.9164081057299670
20	23	0.7318543377271490
20	24	0.34849252158725000
