# Supplementary material for: Nurse-patient relationship for multi-period home health care routing and scheduling problem
Source: PLoS One. 2022 May 27;17(5):e0268517. doi: 10.1371/journal.pone.0268517 (PMC9140252; doi:10.1371/journal.pone.0268517)
Supplement: S1 Dataset — (ZIP) [file pone.0268517.s001.zip › MPHHCP Dataset/pr07/customer-detail.csv]

CUST NO.	XCOORD	YCOORD	DEMAND	READY TIME	DUE DATE	SERVICE TIME
1	10.63	9.33	0	0	1000	0
2	-92.7	-59.18	50	397	571	60
3	71.18	12.54	50	110	249	60
4	31.54	66.64	50	301	449	60
5	-4.69	25.54	50	209	306	60
6	-30.19	67.77	50	223	383	60
7	12.68	-57.47	50	286	425	60
8	-32.35	-20.97	50	106	207	60
9	19.91	48.98	50	426	574	60
10	13.2	-19.14	50	147	321	60
11	54.88	-41.17	50	296	398	60
12	15.06	-25.17	50	247	409	60
13	-50.6	-16.42	50	77	205	60
14	-29.73	17.08	50	370	504	60
15	17.54	1.58	50	269	380	60
16	11.13	77.22	50	402	546	60
17	33.75	71.26	50	81	241	60
18	-56.01	-10.39	50	370	486	60
19	57.87	-16.29	50	237	348	60
20	10.72	-18.79	50	455	604	60
21	53.09	-18.75	50	244	357	60
22	1.57	7.53	50	385	484	60
23	31.53	48.94	50	146	261	60
24	-66.83	-37.85	50	175	303	60
25	-70.74	62.24	50	191	299	60
26	32.54	23.1	50	120	269	60
