# Supplementary material for: Nurse-patient relationship for multi-period home health care routing and scheduling problem
Source: PLoS One. 2022 May 27;17(5):e0268517. doi: 10.1371/journal.pone.0268517 (PMC9140252; doi:10.1371/journal.pone.0268517)
Supplement: S1 Dataset — (ZIP) [file pone.0268517.s001.zip › MPHHCP Dataset/pr07/customer.csv]

Day	Customer
0	2
0	3
0	7
0	8
0	9
0	10
0	15
0	16
0	18
0	19
0	21
0	23
0	24
0	25
1	1
1	4
1	5
1	6
1	11
1	14
1	15
1	18
1	21
1	23
2	1
2	2
2	3
2	4
2	8
2	14
2	15
2	17
2	25
3	2
3	4
3	5
3	6
3	14
3	15
3	17
3	18
3	20
3	21
3	23
3	25
4	3
4	4
4	7
4	8
4	14
4	17
4	20
5	5
5	7
5	8
5	10
5	11
5	13
5	16
5	18
5	20
5	23
6	2
6	3
6	4
6	6
6	7
6	9
6	11
6	13
6	14
6	17
6	19
6	20
6	22
7	1
7	2
7	3
7	7
7	10
7	15
7	16
7	18
7	19
7	21
7	23
7	24
7	25
8	1
8	4
8	5
8	11
8	12
8	14
8	16
8	19
8	20
8	21
8	23
9	1
9	3
9	4
9	9
9	14
9	15
9	18
9	25
10	2
10	4
10	5
10	6
10	17
10	18
10	20
10	21
10	23
10	25
11	3
11	4
11	7
11	8
11	10
11	16
11	17
11	20
12	3
12	4
12	5
12	7
12	10
12	12
12	13
12	16
12	18
12	20
12	23
13	2
13	4
13	5
13	6
13	7
13	9
13	10
13	11
13	12
13	13
13	14
13	20
13	21
13	22
14	1
14	2
14	7
14	8
14	9
14	10
14	12
14	15
14	18
14	19
14	21
14	24
15	5
15	6
15	8
15	11
15	12
15	14
15	15
15	16
15	18
15	20
15	21
15	23
16	2
16	4
16	8
16	9
16	14
16	15
16	18
16	24
17	4
17	5
17	15
17	17
17	18
17	20
17	21
17	23
17	25
18	3
18	8
18	10
18	14
18	17
19	3
19	4
19	5
19	7
19	10
19	11
19	12
19	13
19	16
19	17
19	18
19	23
20	2
20	3
20	6
20	7
20	9
20	10
20	11
20	12
20	13
20	14
20	15
20	19
20	20
20	21
20	22
21	1
21	2
21	3
21	7
21	10
21	16
21	19
21	23
21	24
22	1
22	4
22	5
22	6
22	8
22	12
22	15
22	16
22	18
22	19
22	21
22	23
23	1
23	2
23	3
23	4
23	8
23	9
23	12
23	14
23	15
23	18
23	24
23	25
24	2
24	4
24	5
24	6
24	14
24	15
24	17
24	20
24	21
24	23
24	25
25	3
25	4
25	7
25	8
25	10
25	14
25	16
26	3
26	5
26	7
26	8
26	10
26	11
26	12
26	13
26	16
26	17
26	18
26	20
26	23
27	3
27	4
27	5
27	6
27	7
27	9
27	11
27	13
27	14
27	15
27	17
27	19
27	20
27	22
