# Supplementary material for: Nurse-patient relationship for multi-period home health care routing and scheduling problem
Source: PLoS One. 2022 May 27;17(5):e0268517. doi: 10.1371/journal.pone.0268517 (PMC9140252; doi:10.1371/journal.pone.0268517)
Supplement: S1 Dataset — (ZIP) [file pone.0268517.s001.zip › MPHHCP Dataset/pr07/nurse.csv]

Day	Nurse
0	0
0	2
0	4
0	6
0	7
0	8
0	10
0	12
0	13
0	14
0	16
0	19
0	20
0	22
0	23
1	0
1	1
1	3
1	7
1	11
1	14
1	16
1	19
1	22
2	0
2	2
2	3
2	5
2	6
2	7
2	9
2	10
2	11
2	17
2	18
2	19
2	23
3	0
3	1
3	5
3	6
3	7
3	10
3	14
3	15
3	16
3	17
3	19
3	22
4	4
4	5
4	6
4	7
4	13
4	15
4	17
4	21
4	22
4	23
4	24
5	2
5	3
5	8
5	9
5	10
5	12
5	15
5	16
5	18
5	23
5	24
6	0
6	2
6	5
6	6
6	7
6	10
6	11
6	12
6	17
6	19
7	0
7	2
7	4
7	6
7	7
7	8
7	10
7	12
7	13
7	14
7	16
7	19
7	20
7	22
7	23
8	0
8	1
8	3
8	7
8	11
8	14
8	16
8	19
8	22
9	0
9	2
9	3
9	5
9	6
9	7
9	9
9	10
9	11
9	17
9	18
9	19
9	23
10	0
10	1
10	5
10	6
10	7
10	10
10	12
10	14
10	15
10	16
10	17
10	19
10	22
11	4
11	5
11	6
11	7
11	13
11	15
11	17
11	21
11	22
11	23
11	24
12	1
12	2
12	3
12	8
12	9
12	10
12	11
12	12
12	15
12	16
12	18
12	23
12	24
13	0
13	2
13	5
13	6
13	7
13	10
13	11
13	12
13	17
13	19
13	24
14	0
14	2
14	4
14	6
14	7
14	8
14	10
14	12
14	13
14	14
14	16
14	19
14	22
14	23
15	0
15	1
15	3
15	7
15	11
15	14
15	16
15	19
15	22
16	2
16	3
16	5
16	6
16	7
16	9
16	10
16	11
16	18
16	19
17	0
17	1
17	5
17	6
17	7
17	10
17	12
17	14
17	15
17	16
17	17
17	19
18	4
18	5
18	6
18	7
18	13
18	15
18	17
18	21
18	22
18	23
18	24
19	1
19	2
19	3
19	8
19	9
19	10
19	11
19	12
19	15
19	16
19	18
19	23
19	24
20	0
20	2
20	5
20	6
20	7
20	10
20	11
20	12
20	17
20	19
20	24
21	0
21	2
21	4
21	6
21	7
21	8
21	10
21	12
21	13
21	16
21	19
21	20
21	22
22	0
22	1
22	3
22	7
22	11
22	14
22	16
22	19
22	22
23	2
23	3
23	5
23	6
23	7
23	10
23	11
23	17
23	19
23	23
24	0
24	1
24	5
24	6
24	7
24	10
24	12
24	14
24	15
24	16
24	17
24	19
24	22
25	4
25	6
25	7
25	13
25	15
25	17
25	21
25	22
25	23
25	24
26	1
26	2
26	3
26	8
26	9
26	10
26	11
26	12
26	15
26	16
26	18
26	23
26	24
27	0
27	2
27	5
27	6
27	7
27	10
27	11
27	12
27	24
