# Supplementary material for: Nurse-patient relationship for multi-period home health care routing and scheduling problem
Source: PLoS One. 2022 May 27;17(5):e0268517. doi: 10.1371/journal.pone.0268517 (PMC9140252; doi:10.1371/journal.pone.0268517)
Supplement: S1 Dataset — (ZIP) [file pone.0268517.s001.zip › MPHHCP Dataset/pr07/preference.csv]

customer	vehicle	prefscore
9	0	-1.0
9	1	0.38845198084280175
9	2	-1.0
9	3	0.7404341764861563
9	4	0.47539574430012466
9	5	0.7758723321856772
9	6	0.4326347584597625
9	7	0.3458516543392465
9	8	0.6491854434135607
9	9	0.8965999550793659
9	10	0.8732680569095291
9	11	-1.0
9	12	0.5014230264451872
9	13	-1.0
9	14	0.08850887236332539
9	15	0.48963189011014163
9	16	0.6198629555197372
9	17	-1.0
9	18	-1.0
9	19	-1.0
9	20	-1.0
9	21	0.9084510733461788
9	22	-1.0
9	23	0.4358375995820938
9	24	-1.0
3	0	0.39014638597921925
3	1	0.13377057109059098
3	2	-1.0
3	3	-1.0
3	4	-1.0
3	5	0.7972588674657708
3	6	-1.0
3	7	0.7456246530391095
3	8	0.5351627758324534
3	9	-1.0
3	10	0.9036890533501134
3	11	-1.0
3	12	-1.0
3	13	-1.0
3	14	-1.0
3	15	-1.0
3	16	0.7521590683084886
3	17	-1.0
3	18	-1.0
3	19	-1.0
3	20	0.08154007800533303
3	21	0.4326215165434698
3	22	0.83215867707902
3	23	-1.0
3	24	-1.0
16	0	-1.0
16	1	-1.0
16	2	-1.0
16	3	-1.0
16	4	0.1694004401115533
16	5	-1.0
16	6	0.44133853582078286
16	7	-1.0
16	8	-1.0
16	9	0.34458107455469866
16	10	-1.0
16	11	0.9682486353708645
16	12	0.9808969816676741
16	13	-1.0
16	14	-1.0
16	15	-1.0
16	16	0.11008075390862904
16	17	0.24034184586862484
16	18	-1.0
16	19	0.0858161414743619
16	20	-1.0
16	21	-1.0
16	22	0.20923016442933984
16	23	-1.0
16	24	0.802024089990004
6	0	-1.0
6	1	0.8013946870898735
6	2	0.6351277527092275
6	3	0.0476131783514222
6	4	0.591179711537946
6	5	-1.0
6	6	0.47761824948607046
6	7	0.34715488778484904
6	8	-1.0
6	9	0.6182100880166801
6	10	-1.0
6	11	-1.0
6	12	-1.0
6	13	-1.0
6	14	0.7106150222851793
6	15	0.9497112647251111
6	16	-1.0
6	17	0.9116219902179882
6	18	0.45693790921827016
6	19	-1.0
6	20	-1.0
6	21	0.5464840704452817
6	22	0.596479426117515
6	23	0.882647389999856
6	24	-1.0
21	0	0.8143235634557582
21	1	-1.0
21	2	-1.0
21	3	0.9304049650505577
21	4	0.7866534747140942
21	5	-1.0
21	6	0.6539583622568792
21	7	-1.0
21	8	-1.0
21	9	-1.0
21	10	0.25086700216451074
21	11	-1.0
21	12	0.8088665307153388
21	13	-1.0
21	14	-1.0
21	15	-1.0
21	16	0.3636487556220882
21	17	0.8886701813288274
21	18	-1.0
21	19	-1.0
21	20	0.6873781328905412
21	21	0.7623078577323897
21	22	0.7206052005070421
21	23	0.7946078220541437
21	24	-1.0
18	0	0.9205227705500687
18	1	0.4672994718477742
18	2	0.3678008845515516
18	3	-1.0
18	4	0.5097674921528412
18	5	-1.0
18	6	-1.0
18	7	-1.0
18	8	0.041459047669739846
18	9	0.8922008257155465
18	10	0.9411279685782419
18	11	0.13805145069628755
18	12	0.7580128630326236
18	13	0.6838032667590996
18	14	-1.0
18	15	-1.0
18	16	-1.0
18	17	-1.0
18	18	0.5563969966582339
18	19	0.019210448244860956
18	20	0.8671555235474826
18	21	0.6330494270040222
18	22	0.5437787241897333
18	23	0.6741894489815348
18	24	0.5238940333532187
12	0	-1.0
12	1	0.6985343219629104
12	2	-1.0
12	3	-1.0
12	4	-1.0
12	5	0.4255289013390614
12	6	0.5746849501709167
12	7	0.054830695967319154
12	8	0.4323350581820963
12	9	0.38704466060650344
12	10	-1.0
12	11	0.5105216595772798
12	12	-1.0
12	13	0.6428038337024781
12	14	0.21505006241868307
12	15	0.9071208111268106
12	16	-1.0
12	17	0.14292115902341573
12	18	0.3346145967407893
12	19	-1.0
12	20	-1.0
12	21	0.6159396107207511
12	22	-1.0
12	23	-1.0
12	24	-1.0
7	0	0.6928828780462292
7	1	0.7609200026602582
7	2	0.2386612857797359
7	3	-1.0
7	4	0.8375344988369541
7	5	0.21677263674549974
7	6	-1.0
7	7	0.03038687581424937
7	8	-1.0
7	9	-1.0
7	10	0.8754773577708992
7	11	-1.0
7	12	-1.0
7	13	0.8372907862767945
7	14	-1.0
7	15	-1.0
7	16	-1.0
7	17	-1.0
7	18	0.16950967590738197
7	19	-1.0
7	20	-1.0
7	21	-1.0
7	22	-1.0
7	23	0.8983499464180973
7	24	-1.0
4	0	-1.0
4	1	-1.0
4	2	-1.0
4	3	-1.0
4	4	0.5197648011752563
4	5	0.5234878720853735
4	6	0.9966392432171136
4	7	0.49435278704691854
4	8	0.8439523482786765
4	9	-1.0
4	10	-1.0
4	11	0.9032544019310719
4	12	-1.0
4	13	-1.0
4	14	0.22582403875626755
4	15	-1.0
4	16	0.7624564143695443
4	17	0.2112908926711945
4	18	-1.0
4	19	-1.0
4	20	0.18076612713297713
4	21	-1.0
4	22	-1.0
4	23	0.9550670892597981
4	24	-1.0
19	0	-1.0
19	1	0.26156372660508
19	2	0.1675535650324419
19	3	-1.0
19	4	0.6960285327469687
19	5	-1.0
19	6	-1.0
19	7	-1.0
19	8	0.11036736286106208
19	9	-1.0
19	10	-1.0
19	11	0.6100088573271972
19	12	-1.0
19	13	-1.0
19	14	0.2126406665860664
19	15	0.6193972135043124
19	16	-1.0
19	17	0.16952391031498715
19	18	-1.0
19	19	-1.0
19	20	-1.0
19	21	-1.0
19	22	0.8449040934972838
19	23	0.9281201814359114
19	24	-1.0
15	0	0.46632876424959946
15	1	-1.0
15	2	-1.0
15	3	0.7375814748618481
15	4	0.5272874523078679
15	5	0.8051381516262681
15	6	-1.0
15	7	-1.0
15	8	0.18724347050334067
15	9	0.12426699524719642
15	10	-1.0
15	11	-1.0
15	12	-1.0
15	13	0.636197623103771
15	14	-1.0
15	15	0.28085151254394924
15	16	-1.0
15	17	0.32509709172714607
15	18	-1.0
15	19	0.18869541405167256
15	20	0.13063569912443518
15	21	0.7196434724585502
15	22	-1.0
15	23	0.8633780151668838
15	24	-1.0
1	0	0.6385376565034628
1	1	-1.0
1	2	-1.0
1	3	-1.0
1	4	0.7425885008003883
1	5	0.35191477764630685
1	6	-1.0
1	7	-1.0
1	8	0.6965778929474906
1	9	0.928748072822519
1	10	0.11601668275534838
1	11	0.5889677956202352
1	12	-1.0
1	13	0.2544217646022032
1	14	-1.0
1	15	0.7706967535783168
1	16	-1.0
1	17	0.31301371517872
1	18	0.684393213739967
1	19	0.4412176352620166
1	20	0.5948703602418508
1	21	0.5973592711898175
1	22	6.54360529572906E-4
1	23	0.8349944183591952
1	24	-1.0
5	0	0.5485463893139388
5	1	0.3938196033603233
5	2	-1.0
5	3	0.4147514628482143
5	4	0.47947836654799925
5	5	0.3044878727408823
5	6	-1.0
5	7	-1.0
5	8	-1.0
5	9	-1.0
5	10	-1.0
5	11	-1.0
5	12	-1.0
5	13	0.7779640193989665
5	14	0.15271839992208158
5	15	-1.0
5	16	-1.0
5	17	-1.0
5	18	0.4439912429389822
5	19	-1.0
5	20	0.20943689937643617
5	21	-1.0
5	22	0.6521868211085828
5	23	0.36213843985087235
5	24	0.7655181704944606
23	0	0.24737473756513495
23	1	-1.0
23	2	0.0942791451426982
23	3	-1.0
23	4	0.3326878763861817
23	5	0.30021957761453255
23	6	0.8641663949573918
23	7	0.4750492614668066
23	8	-1.0
23	9	-1.0
23	10	0.9969891783451988
23	11	-1.0
23	12	0.06951956167705597
23	13	-1.0
23	14	0.06972724529520258
23	15	0.18496892767696171
23	16	0.5280026229372835
23	17	0.2471087586906916
23	18	-1.0
23	19	0.007747963947682623
23	20	-1.0
23	21	0.3354153907067041
23	22	0.3630736185174289
23	23	-1.0
23	24	-1.0
10	0	-1.0
10	1	-1.0
10	2	0.42622045024670485
10	3	0.08160752595546505
10	4	-1.0
10	5	0.3357555183944273
10	6	-1.0
10	7	0.5875732726775778
10	8	0.9659681886464931
10	9	-1.0
10	10	-1.0
10	11	-1.0
10	12	-1.0
10	13	0.21039079084843593
10	14	-1.0
10	15	0.19980071677279343
10	16	-1.0
10	17	0.5670661797094433
10	18	-1.0
10	19	0.7201964512112039
10	20	0.7249269534864294
10	21	-1.0
10	22	-1.0
10	23	-1.0
10	24	0.7848653074981162
14	0	-1.0
14	1	-1.0
14	2	-1.0
14	3	0.43271157924724135
14	4	-1.0
14	5	0.49958813338117714
14	6	0.5945033622558196
14	7	0.5087536737541797
14	8	0.042519159073027835
14	9	0.5892728118708309
14	10	0.41098332463093157
14	11	0.43180572404548834
14	12	0.22019018466309292
14	13	0.14249505421209696
14	14	0.07965614846884517
14	15	0.9348157792697257
14	16	0.2640132415999915
14	17	-1.0
14	18	-1.0
14	19	0.11678574800081554
14	20	0.6345244691408916
14	21	0.7742612171300518
14	22	0.019828193031529828
14	23	0.3783805073684351
14	24	0.4663368248175429
22	0	-1.0
22	1	0.893295092560937
22	2	-1.0
22	3	-1.0
22	4	-1.0
22	5	0.5793630037342223
22	6	-1.0
22	7	0.5057006429891404
22	8	-1.0
22	9	-1.0
22	10	0.9129222784869636
22	11	-1.0
22	12	-1.0
22	13	-1.0
22	14	0.3758464016459808
22	15	-1.0
22	16	0.2512061880739318
22	17	0.5295804424242976
22	18	0.5118698151319205
22	19	0.12276351521075557
22	20	0.9974949406812854
22	21	-1.0
22	22	-1.0
22	23	0.22088210315513135
22	24	-1.0
2	0	0.4486158557270161
2	1	0.9568643288225989
2	2	0.601991220146899
2	3	-1.0
2	4	0.608248888165517
2	5	0.04602627126135539
2	6	-1.0
2	7	-1.0
2	8	0.5060233969099968
2	9	0.35488632847259394
2	10	-1.0
2	11	0.49464907414561554
2	12	-1.0
2	13	0.19116029652948574
2	14	0.2565464902048292
2	15	-1.0
2	16	-1.0
2	17	0.2552342476001749
2	18	0.1948376806913047
2	19	0.9923691723326501
2	20	0.1101641854070734
2	21	-1.0
2	22	0.7239996094602208
2	23	-1.0
2	24	0.31912973484294016
8	0	0.3053359562808977
8	1	-1.0
8	2	0.6519833869951424
8	3	-1.0
8	4	-1.0
8	5	-1.0
8	6	0.9381415713608718
8	7	-1.0
8	8	-1.0
8	9	0.15930095704187663
8	10	0.06017184504848161
8	11	0.8862435026356282
8	12	0.21652635559811217
8	13	-1.0
8	14	-1.0
8	15	-1.0
8	16	-1.0
8	17	0.4866279020262808
8	18	-1.0
8	19	-1.0
8	20	0.4612541443695021
8	21	-1.0
8	22	0.22097988304072325
8	23	0.27339788263733933
8	24	-1.0
17	0	-1.0
17	1	0.8080954448075718
17	2	-1.0
17	3	0.08229365332246574
17	4	0.42904939542125675
17	5	0.43986300648759147
17	6	0.0903355887124262
17	7	0.9604884766208958
17	8	-1.0
17	9	-1.0
17	10	0.4119486055649253
17	11	-1.0
17	12	-1.0
17	13	0.9042900802561405
17	14	-1.0
17	15	0.32889859381341036
17	16	0.18980342253574067
17	17	-1.0
17	18	0.13192109971716726
17	19	-1.0
17	20	0.9597988845543994
17	21	-1.0
17	22	0.057424870168684805
17	23	0.1199516472681128
17	24	0.8099678192475835
25	0	0.4217789911078612
25	1	-1.0
25	2	0.052060866532825045
25	3	-1.0
25	4	-1.0
25	5	0.2990663963028153
25	6	-1.0
25	7	0.8555987421534981
25	8	-1.0
25	9	0.7460489528394193
25	10	0.1349190138313
25	11	-1.0
25	12	-1.0
25	13	0.9882605120743756
25	14	0.39558989515335674
25	15	0.5094753640732288
25	16	0.45332793741018507
25	17	-1.0
25	18	-1.0
25	19	-1.0
25	20	0.4272379468119152
25	21	0.30162002452227843
25	22	0.023884733269868508
25	23	-1.0
25	24	0.07889156555398535
24	0	0.6159849173017238
24	1	-1.0
24	2	0.16605903194087923
24	3	-1.0
24	4	-1.0
24	5	-1.0
24	6	-1.0
24	7	-1.0
24	8	0.6473765986467369
24	9	0.5468208896334968
24	10	-1.0
24	11	-1.0
24	12	0.8018885957709003
24	13	-1.0
24	14	-1.0
24	15	0.06316847792498703
24	16	0.46502985963333
24	17	-1.0
24	18	0.9755924159867748
24	19	-1.0
24	20	-1.0
24	21	-1.0
24	22	-1.0
24	23	0.6032830835477406
24	24	0.7802685165213207
11	0	-1.0
11	1	-1.0
11	2	0.8106640702324669
11	3	-1.0
11	4	-1.0
11	5	-1.0
11	6	0.7078645318822839
11	7	0.1624231229281451
11	8	0.6191198467779986
11	9	-1.0
11	10	0.36560703049607124
11	11	0.08707790702627116
11	12	-1.0
11	13	0.22888559541851283
11	14	-1.0
11	15	-1.0
11	16	-1.0
11	17	0.6393132197524464
11	18	-1.0
11	19	-1.0
11	20	-1.0
11	21	-1.0
11	22	-1.0
11	23	0.03110268159663454
11	24	0.3344414946610038
13	0	0.5450918159621896
13	1	-1.0
13	2	0.4047429855235025
13	3	0.28116817942634154
13	4	-1.0
13	5	0.4652987964209617
13	6	-1.0
13	7	0.4080060724811997
13	8	0.34753659999193554
13	9	-1.0
13	10	0.4780334224887306
13	11	-1.0
13	12	0.9761776632453676
13	13	-1.0
13	14	-1.0
13	15	-1.0
13	16	0.9675906646367826
13	17	-1.0
13	18	-1.0
13	19	0.2979515949348276
13	20	0.6893798113625643
13	21	-1.0
13	22	0.3236785718313453
13	23	-1.0
13	24	0.2144058872119462
20	0	0.5205535061041258
20	1	-1.0
20	2	-1.0
20	3	0.38204163072152875
20	4	-1.0
20	5	-1.0
20	6	0.8832199603326405
20	7	-1.0
20	8	-1.0
20	9	0.14976726631787396
20	10	-1.0
20	11	0.838466102815361
20	12	0.7290171404873931
20	13	-1.0
20	14	-1.0
20	15	-1.0
20	16	0.005659388843333724
20	17	0.04437218848540547
20	18	-1.0
20	19	0.6644813544297811
20	20	-1.0
20	21	0.3773131453293054
20	22	0.7702033554813059
20	23	0.6053201941321767
20	24	-1.0
