# Supplementary material for: Nurse-patient relationship for multi-period home health care routing and scheduling problem
Source: PLoS One. 2022 May 27;17(5):e0268517. doi: 10.1371/journal.pone.0268517 (PMC9140252; doi:10.1371/journal.pone.0268517)
Supplement: S1 Dataset — (ZIP) [file pone.0268517.s001.zip › MPHHCP Dataset/pr08/customer-detail.csv]

CUST NO.	XCOORD	YCOORD	DEMAND	READY TIME	DUE DATE	SERVICE TIME
1	-12.17	-0.09	0	0	1000	0
2	-40.29	-42.3	50	399	560	60
3	-64.71	-17.39	50	463	571	60
4	5.06	-14.35	50	391	505	60
5	72.1	20.23	50	262	437	60
6	2.59	-15.0	50	102	223	60
7	-24.18	-72.89	50	330	475	60
8	-13.19	66.5	50	248	416	60
9	33.19	13.69	50	333	468	60
10	66.83	-30.55	50	274	379	60
11	19.93	35.88	50	379	472	60
12	-27.77	32.27	50	214	340	60
13	51.15	-16.83	50	232	323	60
14	-19.21	23.75	50	401	507	60
15	-46.64	-52.95	50	213	380	60
16	-10.59	-16.63	50	366	518	60
17	35.15	12.62	50	427	594	60
18	-37.38	12.26	50	166	284	60
19	82.79	25.84	50	184	292	60
20	8.94	-3.72	50	462	627	60
21	-56.66	25.56	50	118	245	60
22	-52.02	-40.14	50	388	514	60
23	39.27	12.79	50	72	209	60
24	19.76	21.23	50	432	542	60
25	-23.07	-12.66	50	288	401	60
26	15.69	52.37	50	142	258	60
