# Supplementary material for: Nurse-patient relationship for multi-period home health care routing and scheduling problem
Source: PLoS One. 2022 May 27;17(5):e0268517. doi: 10.1371/journal.pone.0268517 (PMC9140252; doi:10.1371/journal.pone.0268517)
Supplement: S1 Dataset — (ZIP) [file pone.0268517.s001.zip › MPHHCP Dataset/pr08/customer.csv]

Day	Customer
0	1
0	2
0	3
0	8
0	9
0	11
0	12
0	14
0	15
0	16
0	19
1	1
1	2
1	6
1	7
1	13
1	17
1	18
1	21
1	22
1	23
1	25
2	1
2	5
2	13
2	19
2	23
2	25
3	3
3	6
3	10
3	12
3	13
3	17
3	18
3	23
4	1
4	3
4	4
4	10
4	12
4	13
4	14
4	16
4	19
4	24
4	25
5	1
5	2
5	3
5	7
5	8
5	13
5	14
5	16
5	19
5	20
5	22
5	24
5	25
6	1
6	2
6	6
6	7
6	9
6	17
6	19
6	21
6	25
7	1
7	2
7	3
7	8
7	12
7	14
7	19
8	1
8	2
8	6
8	7
8	13
8	17
8	18
8	21
8	22
8	23
8	25
9	5
9	8
9	11
9	19
9	23
9	25
10	3
10	6
10	8
10	10
10	12
10	13
10	17
10	18
10	23
11	1
11	3
11	4
11	7
11	10
11	12
11	13
11	16
11	18
11	19
11	24
11	25
12	1
12	3
12	6
12	7
12	8
12	13
12	14
12	16
12	19
12	24
12	25
13	2
13	6
13	7
13	9
13	16
13	17
13	19
13	21
13	25
14	1
14	2
14	3
14	9
14	11
14	12
14	15
14	16
14	19
15	1
15	2
15	7
15	13
15	14
15	17
15	18
15	21
15	22
15	23
15	25
16	1
16	5
16	11
16	23
16	25
17	3
17	6
17	8
17	9
17	10
17	12
17	13
17	17
17	23
18	1
18	3
18	4
18	7
18	10
18	12
18	13
18	14
18	16
18	18
18	19
18	23
18	24
18	25
19	1
19	5
19	7
19	8
19	13
19	14
19	16
19	19
19	20
19	22
19	24
20	2
20	6
20	7
20	9
20	16
20	17
20	19
20	25
21	1
21	2
21	3
21	8
21	11
21	15
21	16
21	19
22	1
22	2
22	6
22	7
22	13
22	14
22	17
22	18
22	21
22	22
22	25
23	1
23	5
23	8
23	13
23	19
23	23
23	25
24	3
24	6
24	8
24	10
24	12
24	13
24	17
24	18
24	23
25	3
25	4
25	10
25	12
25	13
25	16
25	18
25	19
25	24
25	25
26	1
26	2
26	3
26	6
26	7
26	8
26	13
26	14
26	16
26	19
26	20
26	22
26	24
26	25
27	1
27	2
27	6
27	7
27	9
27	16
27	17
27	19
27	21
27	25
