# Supplementary material for: Nurse-patient relationship for multi-period home health care routing and scheduling problem
Source: PLoS One. 2022 May 27;17(5):e0268517. doi: 10.1371/journal.pone.0268517 (PMC9140252; doi:10.1371/journal.pone.0268517)
Supplement: S1 Dataset — (ZIP) [file pone.0268517.s001.zip › MPHHCP Dataset/pr08/nurse.csv]

Day	Nurse
0	0
0	1
0	4
0	5
0	10
0	13
0	14
0	16
0	17
0	20
0	21
0	24
1	3
1	4
1	6
1	7
1	9
1	11
1	12
1	13
1	16
1	17
1	21
1	24
2	3
2	4
2	5
2	6
2	7
2	10
2	11
2	15
2	16
2	20
2	21
2	23
2	24
3	0
3	2
3	4
3	5
3	6
3	8
3	10
3	15
3	19
3	20
3	22
3	23
3	24
4	1
4	3
4	5
4	7
4	8
4	9
4	10
4	11
4	12
4	13
4	16
4	18
4	20
4	21
4	24
5	2
5	3
5	5
5	7
5	9
5	10
5	11
5	15
5	17
5	20
5	21
5	23
5	24
6	2
6	3
6	4
6	5
6	6
6	7
6	8
6	11
6	14
6	15
6	17
6	18
6	19
6	22
7	0
7	1
7	4
7	5
7	10
7	13
7	14
7	16
7	17
7	20
7	21
7	22
7	24
8	0
8	3
8	4
8	6
8	7
8	9
8	11
8	12
8	13
8	16
8	17
8	21
8	24
9	3
9	4
9	5
9	6
9	7
9	10
9	11
9	12
9	15
9	16
9	20
9	21
9	23
9	24
10	2
10	4
10	5
10	6
10	8
10	10
10	15
10	19
10	20
10	22
10	23
10	24
11	1
11	2
11	3
11	5
11	7
11	8
11	9
11	10
11	11
11	12
11	13
11	15
11	16
11	18
11	20
11	21
11	24
12	2
12	3
12	4
12	5
12	7
12	9
12	10
12	11
12	15
12	17
12	20
12	21
12	23
12	24
13	2
13	3
13	4
13	5
13	6
13	7
13	8
13	11
13	14
13	15
13	17
13	18
13	19
13	22
14	0
14	1
14	4
14	5
14	10
14	13
14	14
14	16
14	17
14	20
14	21
14	22
14	24
15	0
15	3
15	4
15	6
15	7
15	9
15	11
15	12
15	13
15	16
15	21
15	24
16	3
16	4
16	6
16	7
16	10
16	11
16	12
16	15
16	16
16	20
16	21
16	23
16	24
17	0
17	2
17	4
17	5
17	6
17	8
17	15
17	19
17	20
17	22
17	23
17	24
18	1
18	2
18	3
18	5
18	7
18	8
18	9
18	10
18	11
18	12
18	13
18	15
18	16
18	18
18	20
18	21
18	24
19	2
19	3
19	4
19	5
19	7
19	9
19	10
19	11
19	15
19	17
19	20
19	21
19	23
19	24
20	2
20	3
20	4
20	5
20	6
20	7
20	8
20	11
20	14
20	15
20	17
20	18
20	19
20	22
21	0
21	1
21	4
21	5
21	10
21	14
21	17
21	20
21	21
21	22
21	24
22	0
22	3
22	4
22	6
22	7
22	9
22	11
22	13
22	16
22	17
22	21
22	24
23	3
23	4
23	5
23	6
23	7
23	10
23	11
23	12
23	15
23	16
23	20
23	21
23	23
23	24
24	0
24	2
24	4
24	5
24	6
24	8
24	10
24	19
24	20
24	22
24	23
24	24
25	1
25	2
25	3
25	5
25	7
25	8
25	9
25	10
25	11
25	12
25	13
25	15
25	16
25	18
25	20
25	21
25	24
26	2
26	3
26	4
26	5
26	7
26	9
26	10
26	11
26	15
26	17
26	20
26	21
26	23
26	24
27	2
27	3
27	4
27	5
27	6
27	7
27	8
27	11
27	14
27	17
27	18
27	19
