# Supplementary material for: Nurse-patient relationship for multi-period home health care routing and scheduling problem
Source: PLoS One. 2022 May 27;17(5):e0268517. doi: 10.1371/journal.pone.0268517 (PMC9140252; doi:10.1371/journal.pone.0268517)
Supplement: S1 Dataset — (ZIP) [file pone.0268517.s001.zip › MPHHCP Dataset/pr08/preference.csv]

customer	vehicle	prefscore
9	0	-1.0
9	1	0.19450551911098100
9	2	0.6256120142238090
9	3	0.2678392704921380
9	4	0.5381211415008890
9	5	-1.0
9	6	0.662363593592082
9	7	0.18879207825736500
9	8	-1.0
9	9	0.0317526616800744
9	10	0.11313442387676000
9	11	-1.0
9	12	0.6690688229302520
9	13	0.8084053714589780
9	14	-1.0
9	15	-1.0
9	16	0.9546119245353230
9	17	0.41207752905629400
9	18	0.8487821455348550
9	19	-1.0
9	20	0.5743428789488370
9	21	0.3004964918259740
9	22	0.5607888829789860
9	23	0.8644078557690570
9	24	-1.0
3	0	-1.0
3	1	-1.0
3	2	0.41117754602939200
3	3	0.6039011394153040
3	4	-1.0
3	5	-1.0
3	6	0.01748240248036260
3	7	0.021960206091440100
3	8	0.22938557937745000
3	9	-1.0
3	10	-1.0
3	11	-1.0
3	12	-1.0
3	13	-1.0
3	14	0.2502783144067590
3	15	-1.0
3	16	0.08271867031314830
3	17	-1.0
3	18	-1.0
3	19	-1.0
3	20	0.5886617885618680
3	21	0.8249539338137970
3	22	-1.0
3	23	0.6557468018031280
3	24	-1.0
16	0	-1.0
16	1	-1.0
16	2	0.9123516669870770
16	3	-1.0
16	4	0.5412346862724950
16	5	-1.0
16	6	0.24106934600683100
16	7	0.1676753618344220
16	8	0.8287270583977240
16	9	-1.0
16	10	0.8641734372145560
16	11	0.7032867454100000
16	12	0.7858908338184650
16	13	-1.0
16	14	0.8392690830572520
16	15	-1.0
16	16	-1.0
16	17	0.9448201469049990
16	18	0.8018792053318830
16	19	-1.0
16	20	-1.0
16	21	0.13225128051837400
16	22	0.19062282017336500
16	23	-1.0
16	24	-1.0
6	0	0.8638255584286490
6	1	0.2872913478997460
6	2	0.5637258243927790
6	3	-1.0
6	4	-1.0
6	5	-1.0
6	6	-1.0
6	7	0.5157109832488270
6	8	0.09179328806685780
6	9	0.513476984275541
6	10	0.2953935800262760
6	11	0.2452703623774890
6	12	0.7886435206346470
6	13	0.14672624625124800
6	14	-1.0
6	15	0.5346138704584790
6	16	-1.0
6	17	-1.0
6	18	-1.0
6	19	0.053151398568318000
6	20	-1.0
6	21	-1.0
6	22	0.7037508801429430
6	23	0.5744574611860540
6	24	0.22397701975495
21	0	0.18483112738409900
21	1	-1.0
21	2	0.6533677751411140
21	3	-1.0
21	4	-1.0
21	5	-1.0
21	6	-1.0
21	7	-1.0
21	8	-1.0
21	9	0.5231301548265320
21	10	-1.0
21	11	-1.0
21	12	-1.0
21	13	-1.0
21	14	0.0019477093576229000
21	15	0.548394440641886
21	16	-1.0
21	17	-1.0
21	18	-1.0
21	19	-1.0
21	20	-1.0
21	21	0.26763533740619800
21	22	-1.0
21	23	-1.0
21	24	0.8923031247435880
18	0	-1.0
18	1	-1.0
18	2	-1.0
18	3	0.3403233846230380
18	4	0.28223254320598500
18	5	0.04183156718355930
18	6	0.13411695855965300
18	7	-1.0
18	8	0.6403179805050860
18	9	0.5193205533304100
18	10	0.45002803992134800
18	11	-1.0
18	12	-1.0
18	13	0.2139140169312440
18	14	0.016307967316027600
18	15	0.20078469267862900
18	16	0.5112938970518080
18	17	0.48362447696590100
18	18	-1.0
18	19	0.3772207464166800
18	20	0.0033747095336969000
18	21	-1.0
18	22	-1.0
18	23	0.5560280940635220
18	24	-1.0
12	0	0.08533731491296020
12	1	-1.0
12	2	-1.0
12	3	0.7678970719608080
12	4	-1.0
12	5	0.8722058341583850
12	6	-1.0
12	7	-1.0
12	8	-1.0
12	9	-1.0
12	10	0.9960372914724740
12	11	0.15616229811415000
12	12	-1.0
12	13	-1.0
12	14	-1.0
12	15	0.8151799817964830
12	16	-1.0
12	17	0.40745448900554300
12	18	-1.0
12	19	0.0034471943394830400
12	20	0.9591036197453430
12	21	-1.0
12	22	0.9174425939206660
12	23	0.7587221312503850
12	24	0.6686087476252480
7	0	-1.0
7	1	0.8546046078887100
7	2	0.33816542465372400
7	3	-1.0
7	4	-1.0
7	5	-1.0
7	6	-1.0
7	7	0.8793229044126530
7	8	0.13602084956534000
7	9	-1.0
7	10	-1.0
7	11	-1.0
7	12	0.47183587369073100
7	13	0.540849474903852
7	14	0.8765239350095750
7	15	0.3767946565050200
7	16	0.24609391759808900
7	17	0.9000098117122460
7	18	0.9668811250864270
7	19	-1.0
7	20	-1.0
7	21	0.4978092533701820
7	22	0.6383749901209460
7	23	-1.0
7	24	-1.0
4	0	-1.0
4	1	0.8676477855513350
4	2	-1.0
4	3	-1.0
4	4	0.7397996060636840
4	5	0.8107678642869150
4	6	-1.0
4	7	0.19064840734372300
4	8	0.3377011118183810
4	9	0.7856581419115020
4	10	0.6842901118502670
4	11	-1.0
4	12	-1.0
4	13	0.812266662853426
4	14	-1.0
4	15	-1.0
4	16	-1.0
4	17	0.08281844044789560
4	18	0.2045442441276810
4	19	-1.0
4	20	0.7893141479978680
4	21	-1.0
4	22	0.38300503356534600
4	23	-1.0
4	24	-1.0
19	0	-1.0
19	1	-1.0
19	2	0.29359596698442000
19	3	0.6670425138636600
19	4	-1.0
19	5	-1.0
19	6	-1.0
19	7	-1.0
19	8	0.1245323324123710
19	9	0.8677175808153120
19	10	-1.0
19	11	-1.0
19	12	-1.0
19	13	0.322631658048811
19	14	-1.0
19	15	0.1674221038321110
19	16	0.251493108668541
19	17	-1.0
19	18	0.4341867883335210
19	19	-1.0
19	20	0.7221748658214470
19	21	0.31212588399708800
19	22	-1.0
19	23	0.24647538182307700
19	24	0.29716932967209900
15	0	0.7560183333854980
15	1	0.27645840883504500
15	2	-1.0
15	3	-1.0
15	4	-1.0
15	5	-1.0
15	6	0.06644845219758080
15	7	-1.0
15	8	0.3402634532113180
15	9	0.3179386513658160
15	10	0.32367303777380300
15	11	-1.0
15	12	0.3705566683134630
15	13	0.21844711640713900
15	14	0.6088528899198570
15	15	0.7014861375727890
15	16	0.3943752571076170
15	17	0.5456922886039780
15	18	0.6918237720104730
15	19	0.3851457908355670
15	20	0.005291160877234910
15	21	-1.0
15	22	0.6092276588415100
15	23	0.5185387670685230
15	24	0.004004577063248080
1	0	0.7095041846558670
1	1	-1.0
1	2	-1.0
1	3	-1.0
1	4	-1.0
1	5	0.8144958532646240
1	6	0.9514570754200930
1	7	0.500628796728876
1	8	-1.0
1	9	-1.0
1	10	0.44262572092154600
1	11	-1.0
1	12	-1.0
1	13	-1.0
1	14	-1.0
1	15	0.9703394097522650
1	16	-1.0
1	17	0.5641047691745630
1	18	-1.0
1	19	-1.0
1	20	-1.0
1	21	0.3351887630436910
1	22	0.7613469694577810
1	23	0.981065681493529
1	24	-1.0
5	0	-1.0
5	1	-1.0
5	2	0.22260716904412600
5	3	-1.0
5	4	0.7066049157888850
5	5	0.7815391846320930
5	6	0.08570551806199310
5	7	0.4044311523957370
5	8	0.2751725212218400
5	9	0.32162634454647800
5	10	0.9132138265577490
5	11	0.03762219213285930
5	12	0.13333095959846700
5	13	-1.0
5	14	0.8988692605339980
5	15	-1.0
5	16	0.9636687766320470
5	17	-1.0
5	18	0.11598862314073300
5	19	0.7618380282053270
5	20	0.622494487589542
5	21	-1.0
5	22	0.5815059137300170
5	23	0.4208321270789120
5	24	0.14287031257891000
23	0	-1.0
23	1	-1.0
23	2	0.614770215840395
23	3	-1.0
23	4	0.7659319323027020
23	5	-1.0
23	6	0.6547270014467000
23	7	-1.0
23	8	-1.0
23	9	0.8116593321018760
23	10	0.8346759617917330
23	11	0.06758183469786160
23	12	0.5462233761120530
23	13	-1.0
23	14	0.399925241106727
23	15	-1.0
23	16	-1.0
23	17	-1.0
23	18	-1.0
23	19	-1.0
23	20	0.8374153564411400
23	21	-1.0
23	22	-1.0
23	23	-1.0
23	24	-1.0
10	0	0.27323963994526800
10	1	-1.0
10	2	-1.0
10	3	-1.0
10	4	-1.0
10	5	0.6627781997607110
10	6	0.17464402038056100
10	7	-1.0
10	8	-1.0
10	9	0.7877910224007850
10	10	0.570538395426901
10	11	0.36762366767732200
10	12	-1.0
10	13	0.827470791619103
10	14	-1.0
10	15	-1.0
10	16	0.4002041950209780
10	17	-1.0
10	18	-1.0
10	19	0.42358386839495000
10	20	0.8886208001924070
10	21	0.09990559946049290
10	22	0.496901642217625
10	23	-1.0
10	24	-1.0
14	0	-1.0
14	1	-1.0
14	2	0.6703294350591960
14	3	0.21913690934829900
14	4	-1.0
14	5	-1.0
14	6	-1.0
14	7	-1.0
14	8	0.3346889377865270
14	9	0.6112377075038290
14	10	0.8481005843766900
14	11	-1.0
14	12	0.7969061587975690
14	13	0.6876991749235280
14	14	-1.0
14	15	-1.0
14	16	0.6481395792187440
14	17	-1.0
14	18	0.05008162965329620
14	19	0.5337738327231550
14	20	0.1773331002339280
14	21	-1.0
14	22	0.11959944360560900
14	23	0.09468891158939650
14	24	-1.0
22	0	-1.0
22	1	-1.0
22	2	-1.0
22	3	-1.0
22	4	0.5773229418912590
22	5	-1.0
22	6	0.7934956533607040
22	7	0.6265188940504460
22	8	0.15232833606020600
22	9	0.9620621826217130
22	10	0.001717296483348060
22	11	0.48307277231864
22	12	-1.0
22	13	-1.0
22	14	-1.0
22	15	0.872684184090489
22	16	-1.0
22	17	-1.0
22	18	-1.0
22	19	-1.0
22	20	-1.0
22	21	-1.0
22	22	0.6223516036624430
22	23	0.6396970186320230
22	24	0.3628188742121810
2	0	0.8025944312169880
2	1	-1.0
2	2	0.8422581536325890
2	3	-1.0
2	4	-1.0
2	5	-1.0
2	6	0.7582335924601210
2	7	-1.0
2	8	-1.0
2	9	-1.0
2	10	-1.0
2	11	0.5684134285389350
2	12	-1.0
2	13	0.553275168853394
2	14	-1.0
2	15	0.8377954341259060
2	16	-1.0
2	17	0.697102042713178
2	18	-1.0
2	19	0.5800687993574610
2	20	0.990272881130842
2	21	0.34104814435797500
2	22	0.5862621547902520
2	23	-1.0
2	24	0.6451364824070800
8	0	-1.0
8	1	-1.0
8	2	-1.0
8	3	-1.0
8	4	-1.0
8	5	0.2988348550084950
8	6	-1.0
8	7	-1.0
8	8	-1.0
8	9	-1.0
8	10	-1.0
8	11	-1.0
8	12	0.5956466246064610
8	13	0.11737883460759300
8	14	0.22391047643834000
8	15	0.7562720727213420
8	16	-1.0
8	17	-1.0
8	18	-1.0
8	19	0.24982259361568200
8	20	-1.0
8	21	-1.0
8	22	0.3513466050983960
8	23	0.4780123976643510
8	24	0.5374683353339150
17	0	0.6089913063559820
17	1	-1.0
17	2	0.9185930395786850
17	3	-1.0
17	4	-1.0
17	5	0.33491638480444600
17	6	-1.0
17	7	0.28699196005534700
17	8	0.5507009065734230
17	9	0.06075446583249010
17	10	-1.0
17	11	-1.0
17	12	-1.0
17	13	0.38746457585410300
17	14	-1.0
17	15	-1.0
17	16	0.7127735620326550
17	17	-1.0
17	18	-1.0
17	19	0.3295818550946780
17	20	-1.0
17	21	-1.0
17	22	-1.0
17	23	-1.0
17	24	0.9512204177831420
25	0	-1.0
25	1	0.11804212870075800
25	2	0.5615148036254250
25	3	0.7752255638962220
25	4	0.40000175606288500
25	5	0.1724045623754800
25	6	-1.0
25	7	-1.0
25	8	0.8384192171375120
25	9	0.3573257648633480
25	10	0.44719295571827100
25	11	-1.0
25	12	0.9943114777419690
25	13	-1.0
25	14	0.618120558309437
25	15	-1.0
25	16	0.7989702104804390
25	17	-1.0
25	18	0.15580737088897000
25	19	-1.0
25	20	0.09173249330716520
25	21	-1.0
25	22	0.6433834611897620
25	23	-1.0
25	24	0.6989743180214220
24	0	-1.0
24	1	0.7236575884588520
24	2	0.9311422551148400
24	3	0.20994548910471
24	4	0.48026239655417700
24	5	0.44980334226251500
24	6	0.028879355361258000
24	7	0.9901926764246850
24	8	-1.0
24	9	0.6125427699911720
24	10	-1.0
24	11	0.9247779081292430
24	12	0.7532722793251960
24	13	-1.0
24	14	-1.0
24	15	-1.0
24	16	-1.0
24	17	-1.0
24	18	0.9631557390621940
24	19	0.6787178190241050
24	20	0.18569753175406300
24	21	-1.0
24	22	0.5288987599855370
24	23	-1.0
24	24	0.3077821435443110
11	0	-1.0
11	1	-1.0
11	2	-1.0
11	3	0.08451915158221880
11	4	0.1752052371254890
11	5	-1.0
11	6	-1.0
11	7	-1.0
11	8	-1.0
11	9	0.4045177019658030
11	10	0.30520613037496900
11	11	-1.0
11	12	-1.0
11	13	0.17167810724672900
11	14	0.5021099970715960
11	15	0.8154029783339430
11	16	-1.0
11	17	0.6930427516328360
11	18	-1.0
11	19	-1.0
11	20	-1.0
11	21	0.9113153553461730
11	22	-1.0
11	23	0.2864939376147460
11	24	-1.0
13	0	-1.0
13	1	0.4165140130392460
13	2	0.12332181453383400
13	3	0.8909196048351050
13	4	-1.0
13	5	0.643271531291051
13	6	-1.0
13	7	0.3820153772893630
13	8	-1.0
13	9	0.684721968526728
13	10	0.9971964534222290
13	11	0.04878773625316860
13	12	0.668879053053131
13	13	-1.0
13	14	-1.0
13	15	-1.0
13	16	0.40399248626375300
13	17	-1.0
13	18	0.4510914325973870
13	19	-1.0
13	20	-1.0
13	21	-1.0
13	22	-1.0
13	23	-1.0
13	24	0.7594086989064440
20	0	-1.0
20	1	0.40276603909521
20	2	-1.0
20	3	0.26971635580298900
20	4	-1.0
20	5	-1.0
20	6	-1.0
20	7	0.9853139668988400
20	8	0.17049313055123100
20	9	0.18676860423222700
20	10	-1.0
20	11	-1.0
20	12	0.012078838870706300
20	13	0.6049682727848300
20	14	0.7948395059887810
20	15	-1.0
20	16	0.078986492203583
20	17	0.6463259226814190
20	18	0.47990773701153500
20	19	0.5772294532018170
20	20	-1.0
20	21	-1.0
20	22	-1.0
20	23	-1.0
20	24	0.8623251739417190
