# Supplementary material for: Nurse-patient relationship for multi-period home health care routing and scheduling problem
Source: PLoS One. 2022 May 27;17(5):e0268517. doi: 10.1371/journal.pone.0268517 (PMC9140252; doi:10.1371/journal.pone.0268517)
Supplement: S1 Dataset — (ZIP) [file pone.0268517.s001.zip › MPHHCP Dataset/pr09/customer-detail.csv]

CUST NO.	XCOORD	YCOORD	DEMAND	READY TIME	DUE DATE	SERVICE TIME
1	3.87	-2.6	0	0	1000	0
2	-41.23	-66.36	50	400	548	60
3	34.06	-59.36	50	396	563	60
4	20.92	-52.58	50	60	230	60
5	-38.54	-37.4	50	314	478	60
6	41.06	22.93	50	400	572	60
7	-54.03	-53.13	50	374	526	60
8	8.1	80.72	50	391	536	60
9	81.3	13.41	50	239	360	60
10	14.46	-2.97	50	401	528	60
11	-52.54	60.11	50	462	637	60
12	-57.2	-34.23	50	181	271	60
13	-65.55	-40.22	50	386	530	60
14	-19.75	-10.28	50	433	601	60
15	-26.96	-87.01	50	157	289	60
16	3.19	-88.65	50	331	491	60
17	34.52	32.84	50	354	528	60
18	80.04	5.27	50	381	502	60
19	-39.84	-67.73	50	131	235	60
20	14.6	11.37	50	470	561	60
21	-20.99	-80.51	50	411	552	60
22	48.24	47.28	50	392	544	60
23	59.34	-31.86	50	417	577	60
24	-13.99	-45.62	50	269	361	60
25	32.4	-32.53	50	385	504	60
26	2.83	50.82	50	164	336	60
