# Supplementary material for: Nurse-patient relationship for multi-period home health care routing and scheduling problem
Source: PLoS One. 2022 May 27;17(5):e0268517. doi: 10.1371/journal.pone.0268517 (PMC9140252; doi:10.1371/journal.pone.0268517)
Supplement: S1 Dataset — (ZIP) [file pone.0268517.s001.zip › MPHHCP Dataset/pr09/customer.csv]

Day	Customer
0	1
0	2
0	5
0	9
0	11
0	13
0	17
0	18
0	20
0	21
0	25
1	1
1	6
1	9
1	10
1	12
1	13
1	14
1	16
1	17
1	19
1	20
1	24
2	4
2	5
2	7
2	8
2	9
2	10
2	17
2	19
2	21
2	22
3	2
3	5
3	6
3	8
3	9
3	10
3	16
3	19
3	23
3	25
4	3
4	4
4	5
4	11
4	15
4	17
4	18
4	21
4	25
5	1
5	3
5	6
5	13
5	14
5	15
5	18
5	20
5	21
5	25
6	1
6	2
6	3
6	7
6	8
6	9
6	11
6	14
6	15
6	16
6	17
6	19
6	24
7	1
7	2
7	4
7	5
7	9
7	10
7	11
7	13
7	17
7	18
7	19
7	20
7	21
7	23
7	25
8	1
8	6
8	8
8	9
8	10
8	13
8	14
8	16
8	17
8	19
8	20
8	24
9	4
9	9
9	10
9	19
9	21
9	22
9	25
10	5
10	10
10	15
10	16
10	19
10	22
10	23
11	3
11	4
11	16
11	18
11	21
11	25
12	1
12	3
12	6
12	7
12	12
12	13
12	14
12	15
12	18
12	20
12	21
13	1
13	3
13	7
13	9
13	10
13	11
13	12
13	14
13	15
13	16
13	19
13	24
14	2
14	4
14	5
14	9
14	10
14	11
14	13
14	15
14	17
14	18
14	19
14	20
14	21
14	23
14	25
15	1
15	6
15	8
15	9
15	10
15	12
15	13
15	14
15	15
15	17
15	19
15	20
16	4
16	5
16	7
16	8
16	10
16	17
16	21
16	22
16	25
17	2
17	5
17	6
17	8
17	9
17	19
17	22
17	23
17	25
18	1
18	3
18	4
18	5
18	15
18	16
18	18
18	21
18	25
19	1
19	6
19	7
19	12
19	13
19	18
19	21
19	25
20	1
20	2
20	3
20	7
20	8
20	9
20	10
20	11
20	12
20	13
20	14
20	15
20	16
20	19
20	24
21	2
21	5
21	10
21	13
21	15
21	17
21	18
21	19
21	21
21	23
21	25
22	1
22	6
22	8
22	9
22	10
22	12
22	14
22	16
22	17
22	20
22	24
23	8
23	9
23	10
23	17
23	19
23	21
23	22
23	25
24	5
24	6
24	8
24	9
24	10
24	15
24	19
24	22
24	23
24	25
25	1
25	3
25	4
25	5
25	11
25	16
25	17
25	18
25	21
25	25
26	1
26	6
26	12
26	13
26	14
26	18
26	21
26	25
27	1
27	2
27	7
27	8
27	9
27	10
27	11
27	12
27	13
27	14
27	15
27	16
27	17
27	19
