# Supplementary material for: Nurse-patient relationship for multi-period home health care routing and scheduling problem
Source: PLoS One. 2022 May 27;17(5):e0268517. doi: 10.1371/journal.pone.0268517 (PMC9140252; doi:10.1371/journal.pone.0268517)
Supplement: S1 Dataset — (ZIP) [file pone.0268517.s001.zip › MPHHCP Dataset/pr09/nurse.csv]

Day	Nurse
0	0
0	1
0	2
0	3
0	4
0	7
0	8
0	9
0	10
0	13
0	16
0	18
0	19
0	23
0	24
1	0
1	2
1	3
1	5
1	6
1	9
1	11
1	15
1	18
1	23
1	24
2	0
2	1
2	5
2	7
2	10
2	11
2	13
2	15
2	17
2	19
2	20
2	22
2	23
2	24
3	0
3	1
3	3
3	4
3	7
3	10
3	11
3	13
3	14
3	20
3	22
3	24
4	0
4	1
4	2
4	6
4	10
4	12
4	14
4	16
4	17
4	19
4	20
4	21
5	1
5	2
5	3
5	4
5	7
5	8
5	10
5	12
5	14
5	16
5	18
5	21
6	0
6	1
6	2
6	3
6	5
6	7
6	8
6	12
6	13
6	14
6	21
6	22
7	0
7	1
7	2
7	3
7	4
7	7
7	8
7	9
7	10
7	13
7	16
7	18
7	19
7	23
7	24
8	0
8	2
8	3
8	5
8	6
8	7
8	9
8	11
8	18
8	23
8	24
9	0
9	1
9	5
9	7
9	10
9	11
9	13
9	15
9	17
9	19
9	20
9	23
9	24
10	0
10	1
10	3
10	4
10	7
10	10
10	11
10	13
10	14
10	20
10	22
10	24
11	0
11	1
11	2
11	6
11	10
11	12
11	13
11	16
11	17
11	19
11	21
12	1
12	2
12	3
12	7
12	8
12	10
12	12
12	14
12	16
12	18
12	20
12	21
13	0
13	1
13	2
13	3
13	5
13	7
13	8
13	12
13	13
13	14
13	21
13	22
14	0
14	1
14	2
14	3
14	4
14	7
14	8
14	9
14	10
14	13
14	16
14	18
14	19
14	23
14	24
15	0
15	2
15	3
15	5
15	6
15	7
15	9
15	15
15	18
15	23
15	24
16	0
16	1
16	5
16	7
16	10
16	11
16	13
16	15
16	19
16	20
16	23
16	24
17	0
17	1
17	3
17	4
17	7
17	10
17	11
17	13
17	14
17	20
17	22
17	24
18	0
18	1
18	2
18	10
18	12
18	13
18	14
18	16
18	17
18	19
18	20
18	21
19	2
19	3
19	4
19	7
19	8
19	10
19	12
19	14
19	16
19	18
19	20
19	21
20	0
20	1
20	2
20	3
20	5
20	7
20	8
20	12
20	13
20	14
20	21
20	22
21	0
21	1
21	2
21	3
21	4
21	7
21	8
21	9
21	10
21	13
21	16
21	18
21	19
21	23
21	24
22	0
22	2
22	3
22	5
22	6
22	7
22	9
22	11
22	15
22	18
22	23
22	24
23	0
23	1
23	5
23	7
23	10
23	11
23	13
23	15
23	17
23	19
23	20
23	22
23	23
23	24
24	0
24	1
24	3
24	4
24	7
24	10
24	11
24	13
24	14
24	20
24	22
24	24
25	0
25	1
25	2
25	6
25	10
25	12
25	13
25	14
25	16
25	17
25	19
25	20
25	21
26	1
26	2
26	3
26	4
26	8
26	10
26	12
26	14
26	16
26	18
26	20
26	21
27	0
27	1
27	2
27	3
27	5
27	7
27	8
27	12
27	13
27	14
27	21
27	22
