# Supplementary material for: Nurse-patient relationship for multi-period home health care routing and scheduling problem
Source: PLoS One. 2022 May 27;17(5):e0268517. doi: 10.1371/journal.pone.0268517 (PMC9140252; doi:10.1371/journal.pone.0268517)
Supplement: S1 Dataset — (ZIP) [file pone.0268517.s001.zip › MPHHCP Dataset/pr09/preference.csv]

customer	vehicle	prefscore
9	0	-1.0
9	1	0.18549872449236800
9	2	-1.0
9	3	-1.0
9	4	-1.0
9	5	-1.0
9	6	0.10831250954788800
9	7	-1.0
9	8	-1.0
9	9	0.4524904383593870
9	10	0.769216246325816
9	11	-1.0
9	12	0.812913096173243
9	13	-1.0
9	14	-1.0
9	15	-1.0
9	16	-1.0
9	17	-1.0
9	18	0.8100733685468580
9	19	-1.0
9	20	-1.0
9	21	0.7913553227126050
9	22	-1.0
9	23	-1.0
9	24	0.07937341125744510
3	0	0.6067262544060370
3	1	0.20949197400491300
3	2	-1.0
3	3	-1.0
3	4	-1.0
3	5	-1.0
3	6	0.08814300306263450
3	7	-1.0
3	8	0.5770259833072350
3	9	-1.0
3	10	0.5111772946264040
3	11	-1.0
3	12	-1.0
3	13	-1.0
3	14	0.48640262688068700
3	15	-1.0
3	16	-1.0
3	17	0.8681282712309390
3	18	0.40275409415546800
3	19	0.7683566277037120
3	20	0.8969792052115960
3	21	0.7242358734882640
3	22	-1.0
3	23	0.4241608235732100
3	24	0.8493222646800070
16	0	0.10440257236192800
16	1	0.3881600650448060
16	2	-1.0
16	3	-1.0
16	4	0.11159442776204500
16	5	0.19917212569342700
16	6	-1.0
16	7	0.5661851730560920
16	8	0.8286186076609020
16	9	0.33030709938481000
16	10	0.9421013352777770
16	11	-1.0
16	12	0.8330012141162880
16	13	-1.0
16	14	0.004051261656400460
16	15	-1.0
16	16	0.16109624710683300
16	17	0.5872926551095990
16	18	-1.0
16	19	-1.0
16	20	-1.0
16	21	-1.0
16	22	-1.0
16	23	-1.0
16	24	-1.0
6	0	0.6591723456137790
6	1	-1.0
6	2	-1.0
6	3	-1.0
6	4	0.9416634405985650
6	5	0.23742084565359300
6	6	0.21878258822738400
6	7	0.37023492388330700
6	8	-1.0
6	9	0.3512181301587240
6	10	0.7817931133713950
6	11	-1.0
6	12	-1.0
6	13	0.6751802167349310
6	14	0.13000861790873000
6	15	-1.0
6	16	0.40382450728116100
6	17	-1.0
6	18	0.23751770856437300
6	19	0.21004783178255900
6	20	-1.0
6	21	0.6727949077073820
6	22	-1.0
6	23	-1.0
6	24	-1.0
21	0	-1.0
21	1	-1.0
21	2	0.9296412694687960
21	3	-1.0
21	4	-1.0
21	5	0.4546134639107650
21	6	-1.0
21	7	0.08616885683349680
21	8	-1.0
21	9	0.5242196768122070
21	10	0.8238666407490060
21	11	0.9196015951924720
21	12	-1.0
21	13	-1.0
21	14	-1.0
21	15	-1.0
21	16	-1.0
21	17	0.9531129876253290
21	18	-1.0
21	19	-1.0
21	20	-1.0
21	21	-1.0
21	22	-1.0
21	23	0.7747296213426070
21	24	-1.0
18	0	0.9628992814019750
18	1	-1.0
18	2	0.6129620986654150
18	3	0.03332290573811000
18	4	0.9312361110173180
18	5	0.6571908145825920
18	6	0.48361230091950000
18	7	-1.0
18	8	-1.0
18	9	0.5346707333335260
18	10	-1.0
18	11	-1.0
18	12	-1.0
18	13	-1.0
18	14	0.029803629652963300
18	15	0.36184087196239300
18	16	0.7523499490815390
18	17	0.3872878370261890
18	18	-1.0
18	19	0.9643209179374890
18	20	0.6280759224142740
18	21	0.6129110132901270
18	22	-1.0
18	23	0.9736740192934090
18	24	0.9918100915043530
12	0	-1.0
12	1	-1.0
12	2	-1.0
12	3	-1.0
12	4	0.7733247311252690
12	5	-1.0
12	6	0.517223553874214
12	7	-1.0
12	8	-1.0
12	9	-1.0
12	10	-1.0
12	11	-1.0
12	12	0.008862964912824790
12	13	-1.0
12	14	0.8059570501456130
12	15	0.20553037090590600
12	16	0.3454903522279450
12	17	-1.0
12	18	0.5456255681444180
12	19	-1.0
12	20	-1.0
12	21	0.8980907991829130
12	22	0.0959918537351655
12	23	0.5851806868199280
12	24	0.8288614221090840
7	0	0.6696178572689900
7	1	0.9264034319671050
7	2	0.6680806677509530
7	3	0.8683363499614440
7	4	0.0061722100221534000
7	5	-1.0
7	6	-1.0
7	7	0.2887673806866050
7	8	0.5402289912644400
7	9	-1.0
7	10	0.1764192847362880
7	11	0.05922039458385460
7	12	-1.0
7	13	0.7690072205155590
7	14	-1.0
7	15	-1.0
7	16	-1.0
7	17	-1.0
7	18	-1.0
7	19	-1.0
7	20	0.922624769431397
7	21	-1.0
7	22	-1.0
7	23	0.25819096197468000
7	24	0.8922230159572750
4	0	0.7146887307737210
4	1	-1.0
4	2	-1.0
4	3	-1.0
4	4	-1.0
4	5	0.8411872106139430
4	6	-1.0
4	7	0.4620602605603920
4	8	0.6257540050740820
4	9	0.7246448348236840
4	10	-1.0
4	11	0.6442342709573230
4	12	-1.0
4	13	0.4019035273035990
4	14	0.7693066020350310
4	15	0.5939109656832900
4	16	-1.0
4	17	-1.0
4	18	-1.0
4	19	-1.0
4	20	0.49643444299188100
4	21	-1.0
4	22	0.7736009105167380
4	23	0.5783937678395090
4	24	-1.0
19	0	0.1337052868361170
19	1	-1.0
19	2	0.34762923713106100
19	3	-1.0
19	4	0.05846012897424060
19	5	0.8466280006512530
19	6	-1.0
19	7	0.6197507287952460
19	8	-1.0
19	9	-1.0
19	10	0.9113613910670520
19	11	-1.0
19	12	-1.0
19	13	0.8569579500560820
19	14	-1.0
19	15	-1.0
19	16	0.9164117473817790
19	17	-1.0
19	18	-1.0
19	19	-1.0
19	20	-1.0
19	21	0.10453193778666100
19	22	0.12952365841028300
19	23	-1.0
19	24	0.06768644301082890
15	0	0.8094072444620830
15	1	0.5918858491670650
15	2	0.5881406239871010
15	3	-1.0
15	4	0.8275426375229680
15	5	0.32459720894947700
15	6	0.25784261579948900
15	7	0.6507953932151580
15	8	0.9622214357823670
15	9	-1.0
15	10	-1.0
15	11	-1.0
15	12	0.05617737567959950
15	13	-1.0
15	14	0.5787061968431310
15	15	-1.0
15	16	-1.0
15	17	-1.0
15	18	-1.0
15	19	-1.0
15	20	0.9053708669464770
15	21	-1.0
15	22	-1.0
15	23	0.610758153159092
15	24	0.7916395639721000
1	0	0.9024075169394660
1	1	0.7463400680511450
1	2	-1.0
1	3	-1.0
1	4	0.6576846170452530
1	5	-1.0
1	6	0.009304711752492480
1	7	-1.0
1	8	0.6591410460507580
1	9	0.9415648779830790
1	10	0.10888949886356500
1	11	0.5206029250275510
1	12	0.9102690241628540
1	13	-1.0
1	14	0.9353395934874080
1	15	0.4329712582571940
1	16	0.05365158792553540
1	17	0.027080878360493900
1	18	0.12019727278717100
1	19	-1.0
1	20	0.7789060314425990
1	21	-1.0
1	22	-1.0
1	23	-1.0
1	24	-1.0
5	0	-1.0
5	1	-1.0
5	2	-1.0
5	3	-1.0
5	4	0.17373222332551800
5	5	-1.0
5	6	0.8065364436822910
5	7	0.4147296770439060
5	8	0.39715831405693600
5	9	-1.0
5	10	0.5009614813380470
5	11	0.4193892211776940
5	12	-1.0
5	13	0.4352628614934160
5	14	-1.0
5	15	0.028257384768644300
5	16	0.9099563561380510
5	17	0.503404713706873
5	18	0.6061727221435740
5	19	-1.0
5	20	-1.0
5	21	-1.0
5	22	0.2591934435335260
5	23	-1.0
5	24	-1.0
23	0	-1.0
23	1	-1.0
23	2	0.5205951768169910
23	3	-1.0
23	4	-1.0
23	5	0.39386386433940500
23	6	-1.0
23	7	0.8172362009287350
23	8	-1.0
23	9	0.48988597077975000
23	10	-1.0
23	11	-1.0
23	12	0.9940819548861410
23	13	-1.0
23	14	-1.0
23	15	0.47801414527847700
23	16	0.49101075683999600
23	17	-1.0
23	18	-1.0
23	19	-1.0
23	20	0.9113425071471950
23	21	-1.0
23	22	0.09811208833043020
23	23	0.23423558265918900
23	24	0.3886086914895370
10	0	0.9953105414654080
10	1	-1.0
10	2	-1.0
10	3	-1.0
10	4	-1.0
10	5	0.6770626781662960
10	6	-1.0
10	7	0.7338680098005080
10	8	-1.0
10	9	0.13007594056477900
10	10	0.13085992022866600
10	11	-1.0
10	12	-1.0
10	13	-1.0
10	14	0.3389529614024090
10	15	0.6420441200702150
10	16	0.442594783561573
10	17	0.8647037886048200
10	18	-1.0
10	19	-1.0
10	20	-1.0
10	21	0.9254758582224440
10	22	-1.0
10	23	-1.0
10	24	-1.0
14	0	0.06572162284973980
14	1	-1.0
14	2	-1.0
14	3	0.8746923742048980
14	4	0.18297260275741600
14	5	-1.0
14	6	0.13836711403759000
14	7	-1.0
14	8	0.48689404199417100
14	9	0.23102463630868100
14	10	-1.0
14	11	0.3295449585301310
14	12	0.591978229854611
14	13	-1.0
14	14	-1.0
14	15	-1.0
14	16	-1.0
14	17	0.8566575429039620
14	18	-1.0
14	19	-1.0
14	20	0.8539911443309460
14	21	-1.0
14	22	-1.0
14	23	0.09044077789033510
14	24	0.18394854438472700
22	0	0.8847992659969720
22	1	0.4900965433685290
22	2	-1.0
22	3	-1.0
22	4	0.6046611448615120
22	5	0.5264616036483080
22	6	0.04658957794403980
22	7	0.962658828841585
22	8	-1.0
22	9	-1.0
22	10	-1.0
22	11	0.24999286729352200
22	12	-1.0
22	13	0.6370379813152790
22	14	0.6026702854451830
22	15	-1.0
22	16	-1.0
22	17	0.4473838124990280
22	18	0.05399806316231750
22	19	-1.0
22	20	-1.0
22	21	0.3944539608783320
22	22	0.1301443080225770
22	23	0.6290230361513030
22	24	-1.0
2	0	0.42875235990029100
2	1	0.8283725726941030
2	2	0.5928566243908760
2	3	0.6418606292889770
2	4	-1.0
2	5	0.6722852152858630
2	6	-1.0
2	7	-1.0
2	8	0.258610375614272
2	9	-1.0
2	10	0.606723802649238
2	11	0.9058814479119060
2	12	-1.0
2	13	0.314129620181844
2	14	-1.0
2	15	-1.0
2	16	-1.0
2	17	0.46325482896923800
2	18	0.49780387113308000
2	19	-1.0
2	20	-1.0
2	21	0.9464324133643330
2	22	-1.0
2	23	-1.0
2	24	0.5936427630387180
8	0	-1.0
8	1	0.9632962021941890
8	2	0.4996582133960220
8	3	-1.0
8	4	0.9722797849876210
8	5	-1.0
8	6	0.06220128017533900
8	7	0.42223971148371400
8	8	0.5704452278140040
8	9	0.2556697967990110
8	10	-1.0
8	11	0.8265708488366360
8	12	0.5827425670809740
8	13	-1.0
8	14	0.5623373575353910
8	15	-1.0
8	16	-1.0
8	17	-1.0
8	18	0.14946165242116000
8	19	0.5274942221305850
8	20	0.5387406375757130
8	21	-1.0
8	22	-1.0
8	23	-1.0
8	24	-1.0
17	0	-1.0
17	1	0.09850250591370110
17	2	0.5753999324405930
17	3	-1.0
17	4	-1.0
17	5	-1.0
17	6	-1.0
17	7	-1.0
17	8	0.558919738911355
17	9	-1.0
17	10	-1.0
17	11	-1.0
17	12	-1.0
17	13	-1.0
17	14	-1.0
17	15	0.6585224886215300
17	16	0.8189947800957150
17	17	-1.0
17	18	-1.0
17	19	-1.0
17	20	-1.0
17	21	0.38497883036194200
17	22	-1.0
17	23	-1.0
17	24	0.2108771859374640
25	0	0.9364253653465740
25	1	-1.0
25	2	0.5524333261301840
25	3	0.5483298370698420
25	4	0.5575250376996070
25	5	-1.0
25	6	0.9655281216146960
25	7	0.806813486652729
25	8	-1.0
25	9	0.9853444332636010
25	10	-1.0
25	11	0.4564194247928320
25	12	0.9967468695867910
25	13	-1.0
25	14	-1.0
25	15	-1.0
25	16	-1.0
25	17	-1.0
25	18	-1.0
25	19	-1.0
25	20	-1.0
25	21	0.9433774077487930
25	22	-1.0
25	23	-1.0
25	24	0.09027026454168260
24	0	-1.0
24	1	0.3676849807058880
24	2	-1.0
24	3	0.9463493386104
24	4	-1.0
24	5	0.6031002081746200
24	6	0.7001384027804840
24	7	-1.0
24	8	-1.0
24	9	0.6204759253442860
24	10	-1.0
24	11	-1.0
24	12	-1.0
24	13	-1.0
24	14	0.3565249164105880
24	15	0.8417512144088960
24	16	0.5569470133963190
24	17	-1.0
24	18	-1.0
24	19	-1.0
24	20	0.3676635094558560
24	21	-1.0
24	22	-1.0
24	23	0.9368030146937970
24	24	0.8207858400621180
11	0	-1.0
11	1	0.00496986994315074
11	2	0.44560898448252600
11	3	-1.0
11	4	0.2620446503940940
11	5	-1.0
11	6	0.3865949628759430
11	7	-1.0
11	8	-1.0
11	9	0.023454881383203500
11	10	-1.0
11	11	0.43678363831399100
11	12	-1.0
11	13	0.1308700209661530
11	14	-1.0
11	15	-1.0
11	16	-1.0
11	17	0.11473545785933500
11	18	0.20534833439138300
11	19	-1.0
11	20	-1.0
11	21	0.8977939994955610
11	22	-1.0
11	23	0.656475539645889
11	24	-1.0
13	0	0.08796735483719510
13	1	-1.0
13	2	-1.0
13	3	0.2625942546689310
13	4	-1.0
13	5	-1.0
13	6	0.616742959083768
13	7	-1.0
13	8	0.870104801898265
13	9	-1.0
13	10	0.6549923067143850
13	11	-1.0
13	12	0.21072640451655100
13	13	0.44141303013218800
13	14	0.8351321806273670
13	15	-1.0
13	16	0.36510856591837000
13	17	-1.0
13	18	0.015722604813666200
13	19	-1.0
13	20	-1.0
13	21	-1.0
13	22	0.822212746231362
13	23	-1.0
13	24	-1.0
20	0	0.5217935669478910
20	1	0.6266369794333570
20	2	0.5280401543127010
20	3	-1.0
20	4	-1.0
20	5	0.006316569910183030
20	6	0.804917802504102
20	7	0.5097318122959130
20	8	-1.0
20	9	-1.0
20	10	0.7311064995929090
20	11	0.5410147784717680
20	12	-1.0
20	13	-1.0
20	14	-1.0
20	15	0.7844063727383430
20	16	0.47925214048381700
20	17	-1.0
20	18	-1.0
20	19	-1.0
20	20	-1.0
20	21	0.17814351298240000
20	22	0.24292381145040300
20	23	0.9686920492204320
20	24	0.26485328358555700
