# Supplementary material for: Nurse-patient relationship for multi-period home health care routing and scheduling problem
Source: PLoS One. 2022 May 27;17(5):e0268517. doi: 10.1371/journal.pone.0268517 (PMC9140252; doi:10.1371/journal.pone.0268517)
Supplement: S1 Dataset — (ZIP) [file pone.0268517.s001.zip › MPHHCP Dataset/pr10/customer.csv]

Day	Customer
0	1
0	3
0	5
0	6
0	7
0	14
0	16
0	19
0	22
0	25
1	2
1	3
1	4
1	8
1	9
1	13
1	14
1	17
1	22
1	23
1	24
2	1
2	3
2	12
2	14
2	15
2	21
2	22
3	1
3	3
3	7
3	9
3	12
3	13
3	14
3	15
3	16
3	20
3	23
3	24
4	1
4	5
4	6
4	9
4	11
4	21
4	22
5	5
5	6
5	7
5	11
5	12
5	13
5	16
5	18
5	20
5	21
5	22
6	2
6	3
6	9
6	10
6	11
6	14
6	15
6	17
6	18
6	23
6	24
6	25
7	1
7	3
7	5
7	6
7	7
7	14
7	16
7	19
7	25
8	3
8	4
8	8
8	9
8	13
8	14
8	22
8	23
8	24
9	1
9	3
9	8
9	11
9	12
9	14
9	15
9	21
9	22
10	1
10	3
10	4
10	7
10	9
10	12
10	13
10	15
10	20
10	23
10	24
11	1
11	6
11	7
11	9
11	11
11	17
11	18
11	22
12	2
12	5
12	6
12	7
12	9
12	11
12	12
12	13
12	16
12	18
12	20
12	21
12	22
13	3
13	7
13	9
13	10
13	14
13	16
13	23
14	1
14	3
14	5
14	6
14	7
14	14
14	16
14	19
14	22
15	2
15	3
15	4
15	9
15	14
15	23
15	24
16	1
16	3
16	15
16	21
16	22
17	1
17	3
17	7
17	9
17	12
17	20
17	23
17	24
18	1
18	5
18	6
18	7
18	11
18	13
18	17
18	18
18	21
19	2
19	5
19	6
19	9
19	11
19	12
19	13
19	16
19	18
19	21
19	22
20	2
20	3
20	7
20	9
20	10
20	11
20	14
20	15
20	16
20	17
20	18
20	23
20	24
20	25
21	1
21	3
21	6
21	7
21	16
21	22
21	25
22	2
22	3
22	4
22	8
22	9
22	14
22	17
22	22
22	23
23	1
23	12
23	14
23	15
23	21
23	22
24	1
24	3
24	9
24	12
24	13
24	14
24	15
24	16
24	20
24	23
24	24
25	5
25	7
25	9
25	11
25	13
25	17
25	18
25	21
25	22
26	2
26	6
26	7
26	9
26	11
26	12
26	13
26	16
26	18
26	21
26	22
27	3
27	7
27	9
27	11
27	16
27	17
27	18
27	24
27	25
