# Supplementary material for: Nurse-patient relationship for multi-period home health care routing and scheduling problem
Source: PLoS One. 2022 May 27;17(5):e0268517. doi: 10.1371/journal.pone.0268517 (PMC9140252; doi:10.1371/journal.pone.0268517)
Supplement: S1 Dataset — (ZIP) [file pone.0268517.s001.zip › MPHHCP Dataset/pr10/nurse.csv]

Day	Nurse
0	0
0	1
0	5
0	9
0	11
0	12
0	13
0	14
0	15
0	16
0	17
0	18
0	21
0	24
1	1
1	3
1	4
1	5
1	6
1	7
1	8
1	10
1	12
1	13
1	15
1	16
1	21
1	22
1	24
2	3
2	4
2	6
2	7
2	8
2	11
2	13
2	14
2	16
2	17
2	18
2	20
2	22
2	23
2	24
3	1
3	2
3	3
3	5
3	7
3	11
3	14
3	15
3	18
3	19
3	22
3	23
4	0
4	1
4	2
4	3
4	4
4	5
4	7
4	9
4	11
4	12
4	13
4	15
4	18
4	20
4	21
4	24
5	0
5	2
5	3
5	5
5	7
5	9
5	11
5	15
5	19
5	21
5	22
5	23
6	2
6	3
6	7
6	9
6	11
6	13
6	15
6	17
6	18
6	20
6	21
6	23
6	24
7	0
7	1
7	5
7	9
7	11
7	12
7	13
7	14
7	15
7	16
7	17
7	18
7	21
7	24
8	1
8	3
8	4
8	5
8	6
8	7
8	8
8	10
8	12
8	13
8	15
8	16
8	21
8	22
8	24
9	3
9	4
9	6
9	7
9	8
9	11
9	13
9	14
9	16
9	17
9	18
9	20
9	22
9	23
9	24
10	1
10	2
10	3
10	4
10	5
10	6
10	7
10	11
10	14
10	15
10	18
10	19
10	22
10	23
11	0
11	1
11	2
11	3
11	4
11	5
11	7
11	9
11	11
11	12
11	13
11	15
11	20
11	21
11	24
12	0
12	2
12	3
12	5
12	7
12	9
12	11
12	15
12	19
12	21
12	22
12	23
12	24
13	2
13	3
13	7
13	8
13	9
13	11
13	13
13	15
13	17
13	18
13	19
13	20
13	21
13	23
13	24
14	0
14	1
14	5
14	9
14	11
14	12
14	13
14	14
14	15
14	16
14	17
14	18
14	21
14	24
15	1
15	3
15	4
15	5
15	6
15	7
15	10
15	12
15	13
15	15
15	16
15	21
15	22
15	24
16	3
16	4
16	6
16	7
16	8
16	11
16	13
16	14
16	16
16	17
16	18
16	20
16	22
16	23
16	24
17	1
17	2
17	3
17	4
17	5
17	6
17	7
17	11
17	14
17	15
17	18
17	19
17	22
17	23
18	0
18	1
18	2
18	3
18	4
18	5
18	7
18	9
18	11
18	12
18	13
18	15
18	18
18	20
18	21
18	24
19	0
19	2
19	3
19	5
19	7
19	9
19	11
19	15
19	19
19	21
19	22
19	23
19	24
20	2
20	3
20	7
20	8
20	9
20	13
20	15
20	17
20	18
20	19
20	20
20	21
20	23
21	0
21	1
21	5
21	9
21	11
21	12
21	13
21	14
21	15
21	16
21	17
21	18
21	21
21	24
22	1
22	4
22	5
22	6
22	7
22	8
22	10
22	12
22	13
22	15
22	16
22	21
22	22
22	24
23	4
23	6
23	7
23	8
23	11
23	13
23	14
23	16
23	17
23	18
23	20
23	22
23	23
23	24
24	1
24	2
24	3
24	4
24	5
24	6
24	7
24	11
24	14
24	15
24	18
24	19
24	22
24	23
25	0
25	1
25	2
25	3
25	4
25	5
25	7
25	9
25	11
25	12
25	13
25	15
25	18
25	20
25	24
26	0
26	2
26	3
26	5
26	7
26	9
26	11
26	15
26	19
26	21
26	22
26	23
26	24
27	2
27	3
27	7
27	8
27	9
27	11
27	13
27	15
27	17
27	18
27	19
27	20
27	21
27	23
27	24
