# Supplementary material for: Nurse-patient relationship for multi-period home health care routing and scheduling problem
Source: PLoS One. 2022 May 27;17(5):e0268517. doi: 10.1371/journal.pone.0268517 (PMC9140252; doi:10.1371/journal.pone.0268517)
Supplement: S1 Dataset — (ZIP) [file pone.0268517.s001.zip › MPHHCP Dataset/pr10/preference.csv]

customer	vehicle	prefscore
9	0	-1.0
9	1	-1.0
9	2	0.7601395912898190
9	3	-1.0
9	4	-1.0
9	5	0.4530140680949480
9	6	-1.0
9	7	0.3584918493585800
9	8	-1.0
9	9	0.7126766098607950
9	10	-1.0
9	11	0.5889743959653540
9	12	-1.0
9	13	0.9154936533314310
9	14	-1.0
9	15	-1.0
9	16	-1.0
9	17	-1.0
9	18	-1.0
9	19	-1.0
9	20	0.8934129911758550
9	21	0.23543129754506400
9	22	0.4566264093827550
9	23	-1.0
9	24	0.37369417476107000
3	0	0.046210802358990600
3	1	-1.0
3	2	-1.0
3	3	0.4048153678275010
3	4	0.5142090497431250
3	5	0.7484632446580830
3	6	-1.0
3	7	-1.0
3	8	-1.0
3	9	-1.0
3	10	0.6746940831857040
3	11	-1.0
3	12	-1.0
3	13	-1.0
3	14	-1.0
3	15	-1.0
3	16	0.9747235933995340
3	17	0.5877020732233510
3	18	-1.0
3	19	-1.0
3	20	0.01195741578911690
3	21	0.24000113478201800
3	22	0.8944221946902770
3	23	0.28982786173828500
3	24	0.7898489962752550
16	0	0.1617232012616560
16	1	-1.0
16	2	0.8014454013018290
16	3	-1.0
16	4	-1.0
16	5	-1.0
16	6	0.06583423607220500
16	7	-1.0
16	8	0.7280394590246270
16	9	-1.0
16	10	0.9254803800451240
16	11	-1.0
16	12	0.639335131358398
16	13	0.11573031871981400
16	14	-1.0
16	15	0.9431890749003990
16	16	-1.0
16	17	0.43476105599594500
16	18	0.7548936984272980
16	19	0.10902952502593900
16	20	0.474720327695632
16	21	-1.0
16	22	-1.0
16	23	0.002093665820773310
16	24	0.9165141916173200
6	0	-1.0
6	1	0.09321900979707860
6	2	0.8368770340140770
6	3	-1.0
6	4	0.19093426602522000
6	5	-1.0
6	6	0.8267146008741270
6	7	-1.0
6	8	-1.0
6	9	-1.0
6	10	0.13990488431920200
6	11	0.07951321661628440
6	12	-1.0
6	13	0.3631733653886040
6	14	-1.0
6	15	0.30155410087722
6	16	-1.0
6	17	0.45501022091739200
6	18	-1.0
6	19	0.18596660692214600
6	20	0.9814120163812450
6	21	-1.0
6	22	0.5454803856823090
6	23	-1.0
6	24	-1.0
21	0	0.07870588772231270
21	1	0.00033749253972
21	2	0.00024130810429
21	3	0.0603497696969203
21	4	0.39789206767749600
21	5	0.5639864108732690
21	6	0.9984514493216040
21	7	0.8124848797331740
21	8	0.009641333042651580
21	9	0.8911727745126720
21	10	-1.0
21	11	0.9247143465070580
21	12	0.7482478483283900
21	13	0.0013887381801733800
21	14	-1.0
21	15	0.517160299875153
21	16	-1.0
21	17	0.6385571706054700
21	18	-1.0
21	19	0.027566308012736500
21	20	0.8376485314196440
21	21	0.380903754899632
21	22	-1.0
21	23	-1.0
21	24	0.8324141752316730
18	0	0.6612744489878470
18	1	0.7978104808561100
18	2	-1.0
18	3	-1.0
18	4	-1.0
18	5	0.17311828848766500
18	6	-1.0
18	7	0.9433902612658750
18	8	-1.0
18	9	-1.0
18	10	-1.0
18	11	0.7289809518524660
18	12	-1.0
18	13	0.7049336688564030
18	14	-1.0
18	15	0.9295765297565380
18	16	-1.0
18	17	0.8551896672137620
18	18	0.12510310795366900
18	19	0.04533001834058040
18	20	-1.0
18	21	-1.0
18	22	-1.0
18	23	-1.0
18	24	0.5428136454433330
12	0	0.4587912033281
12	1	0.3447091786934110
12	2	0.12435800893080800
12	3	0.2515050757981460
12	4	-1.0
12	5	0.13307124744545200
12	6	-1.0
12	7	-1.0
12	8	0.823308399125932
12	9	-1.0
12	10	0.28750903737572800
12	11	0.3069873548764790
12	12	0.6348261236952360
12	13	0.9632574034455270
12	14	-1.0
12	15	0.5192635821588360
12	16	0.37050631447484900
12	17	0.48155310838571200
12	18	0.5141682493923700
12	19	-1.0
12	20	0.9278343134268630
12	21	0.31836446033169000
12	22	-1.0
12	23	-1.0
12	24	-1.0
7	0	0.11515226220875500
7	1	0.5659905583211610
7	2	-1.0
7	3	0.9851514338265640
7	4	0.5653866260537630
7	5	-1.0
7	6	-1.0
7	7	-1.0
7	8	0.6346695051848910
7	9	-1.0
7	10	-1.0
7	11	0.6196715731292350
7	12	-1.0
7	13	-1.0
7	14	0.7990871508532020
7	15	-1.0
7	16	0.20814589486979600
7	17	-1.0
7	18	0.03734953338364040
7	19	0.7309768047651800
7	20	0.09447647594990480
7	21	0.17595194689424500
7	22	0.8470396572567310
7	23	0.045808222990707500
7	24	0.4413697976888710
4	0	-1.0
4	1	0.8478058896599160
4	2	-1.0
4	3	0.45359587397838100
4	4	-1.0
4	5	-1.0
4	6	0.8020960675243460
4	7	0.6931106921812740
4	8	-1.0
4	9	-1.0
4	10	0.35703363140692400
4	11	0.858966516745831
4	12	-1.0
4	13	0.7639011430876370
4	14	0.7723142138131000
4	15	0.499975028485948
4	16	-1.0
4	17	0.0712935654616299
4	18	0.890593222617386
4	19	-1.0
4	20	0.6450856677336570
4	21	-1.0
4	22	0.5404569130740280
4	23	0.0038438626580634700
4	24	-1.0
19	0	-1.0
19	1	-1.0
19	2	0.8659124950261570
19	3	0.3040960090581730
19	4	-1.0
19	5	-1.0
19	6	0.7218501124498420
19	7	0.9584403179450550
19	8	0.7493067264311080
19	9	0.8261978547450430
19	10	-1.0
19	11	0.3219345441037270
19	12	0.3810505749932190
19	13	-1.0
19	14	-1.0
19	15	0.6817504311639990
19	16	-1.0
19	17	0.7435884337675950
19	18	0.04939423843744600
19	19	0.4497961717618700
19	20	0.49406810573268900
19	21	0.9627846046147780
19	22	-1.0
19	23	-1.0
19	24	-1.0
15	0	-1.0
15	1	-1.0
15	2	0.6486182586909190
15	3	-1.0
15	4	-1.0
15	5	-1.0
15	6	-1.0
15	7	-1.0
15	8	0.008733203220332780
15	9	0.3933113643222360
15	10	0.009358184532640480
15	11	0.7018471778383550
15	12	0.8135519412070730
15	13	-1.0
15	14	-1.0
15	15	-1.0
15	16	0.04503163874928130
15	17	-1.0
15	18	0.8665791452033840
15	19	-1.0
15	20	0.32277499898155100
15	21	0.5458885847901060
15	22	0.5391989092771410
15	23	-1.0
15	24	0.8512203561505190
1	0	0.410151045242501
1	1	-1.0
1	2	0.7643872426437830
1	3	-1.0
1	4	-1.0
1	5	-1.0
1	6	-1.0
1	7	-1.0
1	8	-1.0
1	9	0.3896268284550960
1	10	-1.0
1	11	-1.0
1	12	0.3759816464032340
1	13	0.16130914160164700
1	14	0.7307245533768640
1	15	-1.0
1	16	-1.0
1	17	-1.0
1	18	0.3793122039120270
1	19	-1.0
1	20	0.003975640299077040
1	21	0.5052587070109210
1	22	0.8303795550060040
1	23	0.4171874096865880
1	24	0.489580504255153
5	0	0.7648144301907820
5	1	-1.0
5	2	0.497132504324569
5	3	-1.0
5	4	0.23824951328186100
5	5	-1.0
5	6	0.8411793273886630
5	7	-1.0
5	8	0.6166433428563320
5	9	-1.0
5	10	-1.0
5	11	0.6682585178863580
5	12	0.6189708092269460
5	13	-1.0
5	14	0.031165462109458500
5	15	-1.0
5	16	0.7876564660093270
5	17	-1.0
5	18	0.1014308841753140
5	19	0.387236069259279
5	20	0.055913403658826200
5	21	0.1614635983802260
5	22	-1.0
5	23	-1.0
5	24	0.8194107398387370
23	0	0.524120114201411
23	1	0.9524679806808330
23	2	-1.0
23	3	-1.0
23	4	0.840384436942631
23	5	-1.0
23	6	0.055225479450545200
23	7	-1.0
23	8	0.17038807570525200
23	9	-1.0
23	10	-1.0
23	11	-1.0
23	12	0.8461980282897820
23	13	-1.0
23	14	-1.0
23	15	-1.0
23	16	0.3856768265251990
23	17	-1.0
23	18	0.08784251778812770
23	19	0.9311737180859920
23	20	-1.0
23	21	0.09151895783935080
23	22	0.5567150491634750
23	23	-1.0
23	24	-1.0
10	0	-1.0
10	1	0.419302380948561
10	2	0.8743760229330330
10	3	0.508808673730683
10	4	0.12363116298355300
10	5	-1.0
10	6	-1.0
10	7	-1.0
10	8	-1.0
10	9	0.8494971478233710
10	10	0.948013871263686
10	11	-1.0
10	12	0.17004320529477200
10	13	-1.0
10	14	-1.0
10	15	-1.0
10	16	0.87092473407039
10	17	-1.0
10	18	-1.0
10	19	0.4577108315959870
10	20	0.22628714606258800
10	21	0.8607239139257040
10	22	0.12821351795975300
10	23	0.005692057386071930
10	24	0.5839983634868810
14	0	-1.0
14	1	0.19180302880371300
14	2	-1.0
14	3	-1.0
14	4	-1.0
14	5	0.9489669452337310
14	6	0.5857083095171260
14	7	-1.0
14	8	0.5238131869939390
14	9	-1.0
14	10	0.8060796250320720
14	11	-1.0
14	12	0.06502478598755600
14	13	0.2495699028894390
14	14	0.0914859589752971
14	15	0.695232542987193
14	16	0.29868530410688200
14	17	0.8313513180899310
14	18	-1.0
14	19	0.23725627023383900
14	20	0.3321190741890420
14	21	0.33002302821243000
14	22	0.9791769403054660
14	23	-1.0
14	24	-1.0
22	0	0.01849263321484230
22	1	0.2620336127381510
22	2	0.5050080973955160
22	3	-1.0
22	4	0.7678325197873320
22	5	-1.0
22	6	0.5247427935537660
22	7	-1.0
22	8	0.5377736327562220
22	9	0.72596086178099
22	10	-1.0
22	11	0.934443057704693
22	12	-1.0
22	13	0.24734415575943300
22	14	0.8854737527228450
22	15	0.7393925555421770
22	16	-1.0
22	17	0.6066584839058830
22	18	-1.0
22	19	0.046685944733881300
22	20	0.31704346909914700
22	21	0.9417598052148430
22	22	-1.0
22	23	0.014488168470337300
22	24	-1.0
2	0	0.11069914172452500
2	1	0.579258458202433
2	2	-1.0
2	3	-1.0
2	4	0.9864020108174500
2	5	-1.0
2	6	-1.0
2	7	0.6990751930199630
2	8	-1.0
2	9	0.21531720499820500
2	10	-1.0
2	11	-1.0
2	12	0.9504770297283180
2	13	-1.0
2	14	-1.0
2	15	0.4536790495387670
2	16	0.8274080439810820
2	17	0.6514295505975530
2	18	0.4449378799205000
2	19	0.018650422220069000
2	20	0.018183577370875400
2	21	-1.0
2	22	-1.0
2	23	0.8219139615630610
2	24	0.7405083509613600
8	0	0.6332926428111500
8	1	-1.0
8	2	-1.0
8	3	-1.0
8	4	0.13176574153691500
8	5	-1.0
8	6	-1.0
8	7	-1.0
8	8	-1.0
8	9	-1.0
8	10	0.07539704040112080
8	11	-1.0
8	12	0.9337835757053660
8	13	0.745268058182326
8	14	0.1903289818024950
8	15	0.11083735980417100
8	16	-1.0
8	17	0.176727201272599
8	18	-1.0
8	19	-1.0
8	20	-1.0
8	21	-1.0
8	22	-1.0
8	23	0.0012665604467413400
8	24	-1.0
17	0	-1.0
17	1	0.013040738068085400
17	2	0.6332319407385180
17	3	0.6423909697426370
17	4	-1.0
17	5	-1.0
17	6	0.8177747581882340
17	7	0.690201185223085
17	8	-1.0
17	9	0.09988291839062010
17	10	0.10950554970383800
17	11	-1.0
17	12	0.6488180464195420
17	13	0.06168369621955410
17	14	0.9368216356447510
17	15	0.4636770153126980
17	16	0.8520089726028390
17	17	0.7293566122637190
17	18	0.2258939603136170
17	19	0.5793533175859690
17	20	-1.0
17	21	0.375838873408631
17	22	-1.0
17	23	-1.0
17	24	-1.0
25	0	-1.0
25	1	0.6523542861535920
25	2	0.6466563409796360
25	3	0.3182905335056520
25	4	-1.0
25	5	-1.0
25	6	0.27235628646270400
25	7	0.9010331009115470
25	8	0.1983832187117360
25	9	0.34553334304036200
25	10	0.034505210334556
25	11	-1.0
25	12	0.9316259564996
25	13	-1.0
25	14	0.4954958178058920
25	15	-1.0
25	16	0.11440326538667800
25	17	0.8232828611209940
25	18	-1.0
25	19	0.4650490836031500
25	20	0.6692839423746100
25	21	0.9365803011123820
25	22	-1.0
25	23	0.061673582755679200
25	24	-1.0
24	0	0.0761765928550463
24	1	0.4409649505003870
24	2	-1.0
24	3	0.5133225442242300
24	4	-1.0
24	5	-1.0
24	6	-1.0
24	7	-1.0
24	8	-1.0
24	9	-1.0
24	10	-1.0
24	11	0.24483714584883400
24	12	0.5863024756561980
24	13	-1.0
24	14	-1.0
24	15	-1.0
24	16	-1.0
24	17	0.5304212399432040
24	18	0.30606706222783900
24	19	0.9629054831518620
24	20	-1.0
24	21	-1.0
24	22	0.31987077568615000
24	23	0.9156918451855830
24	24	0.033385430569485100
11	0	0.19215465068608600
11	1	-1.0
11	2	0.9432220854263500
11	3	-1.0
11	4	0.6914397423678550
11	5	0.25525549086860800
11	6	0.3249336423966950
11	7	-1.0
11	8	0.3331236102005140
11	9	0.8437890299944450
11	10	-1.0
11	11	0.4517685787662980
11	12	0.4055993140810660
11	13	-1.0
11	14	0.25359364558233500
11	15	0.181101873222553
11	16	-1.0
11	17	0.40763783037078000
11	18	0.5710028858016060
11	19	-1.0
11	20	-1.0
11	21	0.9429267677361300
11	22	-1.0
11	23	-1.0
11	24	-1.0
13	0	-1.0
13	1	-1.0
13	2	0.8170243271391300
13	3	0.30927489695591600
13	4	-1.0
13	5	-1.0
13	6	-1.0
13	7	-1.0
13	8	0.8474910175812920
13	9	-1.0
13	10	-1.0
13	11	0.38330926214626700
13	12	-1.0
13	13	0.02596491900037860
13	14	-1.0
13	15	0.6550883141859650
13	16	0.7473243327189580
13	17	-1.0
13	18	0.7428543637726150
13	19	-1.0
13	20	0.9357283338971050
13	21	-1.0
13	22	-1.0
13	23	-1.0
13	24	-1.0
20	0	0.9160089138156180
20	1	-1.0
20	2	0.1730351134723990
20	3	0.25029822426114900
20	4	-1.0
20	5	-1.0
20	6	0.3457292255898470
20	7	-1.0
20	8	0.34653844731845300
20	9	-1.0
20	10	0.10268819726707000
20	11	0.5693086113944710
20	12	-1.0
20	13	-1.0
20	14	0.04982123653321110
20	15	0.057234335106488500
20	16	0.43426352092730900
20	17	-1.0
20	18	-1.0
20	19	-1.0
20	20	-1.0
20	21	-1.0
20	22	-1.0
20	23	0.5735158178511750
20	24	-1.0
