# Supplementary material for: Nurse-patient relationship for multi-period home health care routing and scheduling problem
Source: PLoS One. 2022 May 27;17(5):e0268517. doi: 10.1371/journal.pone.0268517 (PMC9140252; doi:10.1371/journal.pone.0268517)
Supplement: S1 Dataset — (ZIP) [file pone.0268517.s001.zip › MPHHCP Dataset/pr11/customer-detail.csv]

CUST NO.	XCOORD	YCOORD	DEMAND	READY TIME	DUE DATE	SERVICE TIME
1	-10.44	20.0	0	0	1000	0
2	-29.73	64.14	50	288	519	60
3	-30.66	5.46	50	101	392	60
4	51.64	5.47	50	248	462	60
5	-13.17	69.34	50	198	552	60
6	-67.41	68.32	50	184	447	60
7	48.91	6.27	50	135	417	60
8	5.24	22.26	50	71	414	60
9	-65.0	77.23	50	190	484	60
10	-4.17	-1.57	50	100	455	60
11	23.03	11.64	50	196	428	60
12	25.48	6.29	50	185	483	60
13	-42.61	-26.39	50	125	471	60
14	-76.67	99.34	50	144	405	60
15	-20.67	57.89	50	66	248	60
16	-52.04	6.57	50	243	600	60
17	-41.38	50.82	50	166	493	60
18	-91.94	27.59	50	197	500	60
19	-65.12	30.21	50	255	611	60
20	18.6	96.72	50	128	311	60
21	-40.94	83.21	50	190	445	60
22	-37.76	-33.33	50	140	445	60
23	23.77	29.08	50	176	463	60
24	-43.03	20.45	50	105	368	60
25	-35.3	-24.9	50	167	437	60
26	-54.75	14.37	50	155	455	60
