# Supplementary material for: Nurse-patient relationship for multi-period home health care routing and scheduling problem
Source: PLoS One. 2022 May 27;17(5):e0268517. doi: 10.1371/journal.pone.0268517 (PMC9140252; doi:10.1371/journal.pone.0268517)
Supplement: S1 Dataset — (ZIP) [file pone.0268517.s001.zip › MPHHCP Dataset/pr11/customer.csv]

Day	Customer
0	1
0	2
0	4
0	5
0	11
0	12
0	14
0	18
0	19
0	23
0	24
1	1
1	3
1	6
1	10
1	15
1	20
1	23
2	2
2	8
2	9
2	10
2	11
2	12
2	17
2	18
2	19
2	21
2	22
3	1
3	7
3	9
3	20
3	21
4	3
4	4
4	6
4	9
4	10
4	13
4	15
4	17
4	18
4	21
4	22
4	24
4	25
5	1
5	2
5	3
5	4
5	12
5	13
5	14
5	16
5	17
5	18
5	19
5	21
5	23
6	5
6	6
6	7
6	8
6	13
6	14
6	15
6	22
7	1
7	4
7	5
7	11
7	12
7	14
7	18
7	19
7	20
7	23
7	24
8	1
8	3
8	6
8	10
8	15
8	16
8	23
8	24
9	9
9	10
9	11
9	12
9	13
9	17
9	18
9	23
10	1
10	4
10	7
10	9
10	15
10	19
10	20
10	21
11	2
11	3
11	4
11	6
11	7
11	8
11	9
11	10
11	13
11	14
11	17
11	18
11	21
11	22
11	24
11	25
12	1
12	2
12	3
12	4
12	12
12	13
12	14
12	16
12	18
12	19
12	21
12	23
13	5
13	6
13	7
13	8
13	11
13	14
13	15
13	17
13	20
14	4
14	5
14	11
14	12
14	16
14	19
14	20
14	23
14	24
15	1
15	3
15	6
15	8
15	15
15	16
15	24
16	2
16	8
16	9
16	11
16	12
16	13
16	15
16	17
16	18
16	19
16	21
16	23
17	1
17	4
17	7
17	9
17	15
17	17
17	19
17	20
17	21
18	2
18	3
18	4
18	6
18	7
18	9
18	10
18	13
18	14
18	15
18	17
18	21
18	22
18	24
18	25
19	1
19	2
19	3
19	4
19	13
19	14
19	16
19	17
19	19
19	23
20	5
20	6
20	7
20	8
20	11
20	14
20	15
20	17
20	20
20	22
21	1
21	2
21	5
21	12
21	14
21	18
21	19
21	20
21	23
21	24
22	1
22	3
22	6
22	8
22	10
22	15
22	16
22	20
22	23
22	24
23	2
23	8
23	9
23	10
23	11
23	12
23	15
23	17
23	19
23	21
23	23
24	1
24	7
24	9
24	15
24	17
24	19
24	21
25	3
25	4
25	6
25	7
25	8
25	9
25	10
25	13
25	14
25	15
25	17
25	18
25	24
25	25
26	1
26	2
26	3
26	12
26	13
26	14
26	16
26	18
26	19
26	21
26	23
27	5
27	6
27	7
27	8
27	11
27	14
27	15
27	17
27	20
27	22
