# Supplementary material for: Nurse-patient relationship for multi-period home health care routing and scheduling problem
Source: PLoS One. 2022 May 27;17(5):e0268517. doi: 10.1371/journal.pone.0268517 (PMC9140252; doi:10.1371/journal.pone.0268517)
Supplement: S1 Dataset — (ZIP) [file pone.0268517.s001.zip › MPHHCP Dataset/pr11/nurse.csv]

Day	Nurse
0	1
0	2
0	3
0	9
0	10
0	11
0	12
0	14
0	18
0	19
0	20
1	1
1	2
1	4
1	5
1	8
1	9
1	10
1	12
1	13
1	14
1	19
1	20
1	22
1	24
2	0
2	1
2	7
2	10
2	11
2	12
2	14
2	15
2	17
2	19
2	21
2	22
3	0
3	2
3	4
3	5
3	6
3	8
3	9
3	11
3	12
3	13
3	14
3	16
3	17
3	18
3	20
3	21
3	23
3	24
4	1
4	2
4	3
4	4
4	8
4	11
4	14
4	16
4	17
4	19
4	21
4	24
5	0
5	2
5	3
5	4
5	6
5	7
5	8
5	10
5	16
5	17
5	23
6	1
6	4
6	6
6	9
6	10
6	12
6	13
6	15
6	17
6	18
6	23
7	1
7	2
7	3
7	8
7	10
7	11
7	12
7	14
7	18
7	19
7	20
8	1
8	2
8	4
8	5
8	8
8	9
8	10
8	12
8	13
8	14
8	19
8	20
8	22
8	24
9	0
9	1
9	7
9	10
9	11
9	12
9	14
9	15
9	17
9	19
9	21
9	22
10	0
10	2
10	4
10	5
10	6
10	8
10	9
10	11
10	12
10	13
10	14
10	17
10	18
10	19
10	20
10	21
10	23
10	24
11	1
11	2
11	3
11	4
11	8
11	11
11	12
11	14
11	17
11	19
11	21
11	24
12	0
12	2
12	3
12	4
12	6
12	7
12	8
12	10
12	11
12	14
12	16
12	17
12	19
12	20
12	23
13	1
13	4
13	6
13	9
13	10
13	12
13	13
13	15
13	17
13	18
13	23
14	1
14	2
14	3
14	8
14	9
14	10
14	11
14	12
14	18
14	19
14	20
15	1
15	2
15	4
15	5
15	8
15	9
15	10
15	12
15	13
15	14
15	20
15	22
15	24
16	0
16	1
16	7
16	10
16	11
16	12
16	14
16	17
16	19
16	21
16	22
17	0
17	2
17	4
17	5
17	6
17	8
17	9
17	11
17	12
17	13
17	14
17	16
17	17
17	18
17	19
17	20
17	23
17	24
18	1
18	2
18	3
18	4
18	8
18	11
18	12
18	14
18	16
18	17
18	19
18	21
18	24
19	0
19	2
19	3
19	4
19	6
19	7
19	8
19	10
19	11
19	14
19	17
19	19
19	23
20	1
20	4
20	6
20	9
20	10
20	12
20	13
20	17
20	18
20	23
21	1
21	2
21	3
21	8
21	9
21	10
21	11
21	12
21	14
21	18
21	19
21	20
22	1
22	2
22	4
22	5
22	8
22	9
22	10
22	12
22	14
22	19
22	20
22	22
22	24
23	0
23	1
23	7
23	10
23	11
23	12
23	14
23	15
23	17
23	19
23	21
23	22
24	0
24	2
24	4
24	5
24	6
24	8
24	9
24	11
24	12
24	13
24	14
24	16
24	17
24	18
24	19
24	20
24	21
24	23
24	24
25	1
25	2
25	3
25	4
25	8
25	11
25	12
25	14
25	16
25	17
25	19
25	21
25	24
26	2
26	3
26	4
26	6
26	7
26	8
26	10
26	11
26	14
26	17
26	19
26	20
26	23
27	1
27	4
27	6
27	9
27	10
27	12
27	13
27	15
27	17
27	18
27	23
