# Supplementary material for: Nurse-patient relationship for multi-period home health care routing and scheduling problem
Source: PLoS One. 2022 May 27;17(5):e0268517. doi: 10.1371/journal.pone.0268517 (PMC9140252; doi:10.1371/journal.pone.0268517)
Supplement: S1 Dataset — (ZIP) [file pone.0268517.s001.zip › MPHHCP Dataset/pr11/preference.csv]

customer	vehicle	prefscore
9	0	0.875243236627171
9	1	0.6337184795610009
9	2	0.2085607163805886
9	3	0.4932680471868167
9	4	0.24020484961589506
9	5	0.5144240030668503
9	6	-1.0
9	7	-1.0
9	8	-1.0
9	9	-1.0
9	10	-1.0
9	11	-1.0
9	12	0.29186071196538654
9	13	0.4777208586505233
9	14	-1.0
9	15	0.1821499955602629
9	16	0.21022322551469808
9	17	0.8468384607395629
9	18	-1.0
9	19	-1.0
9	20	-1.0
9	21	-1.0
9	22	0.9498493565261449
9	23	-1.0
9	24	0.018610174756195197
3	0	-1.0
3	1	-1.0
3	2	0.9103049230611934
3	3	0.2543368438396404
3	4	-1.0
3	5	0.02129140515110506
3	6	-1.0
3	7	-1.0
3	8	-1.0
3	9	0.6246794105831477
3	10	0.7387412618921022
3	11	-1.0
3	12	0.14398940669321802
3	13	0.9221737732480213
3	14	0.5671213662283099
3	15	-1.0
3	16	-1.0
3	17	0.6982610396492491
3	18	-1.0
3	19	-1.0
3	20	-1.0
3	21	-1.0
3	22	0.163802551126481
3	23	0.8208330856758848
3	24	-1.0
16	0	-1.0
16	1	0.6496064043257871
16	2	-1.0
16	3	-1.0
16	4	0.27285680954886316
16	5	0.8398791979132375
16	6	-1.0
16	7	0.9659762738237757
16	8	0.8544578660201204
16	9	-1.0
16	10	0.14649402934474742
16	11	0.06902453090883243
16	12	-1.0
16	13	0.7994814779645365
16	14	-1.0
16	15	0.04203042781062849
16	16	-1.0
16	17	0.11568068966251077
16	18	0.3279608236267795
16	19	-1.0
16	20	-1.0
16	21	0.6145993598985109
16	22	-1.0
16	23	0.9325348523358344
16	24	0.7753029858009037
6	0	0.8615760769257211
6	1	0.9249271014252579
6	2	-1.0
6	3	-1.0
6	4	-1.0
6	5	-1.0
6	6	-1.0
6	7	-1.0
6	8	0.7909686549243418
6	9	-1.0
6	10	0.7576418477279216
6	11	0.45271058284042076
6	12	-1.0
6	13	0.2667210292973937
6	14	0.2471485383604356
6	15	0.7790959963315388
6	16	0.9851518964109415
6	17	-1.0
6	18	0.9237374550538305
6	19	-1.0
6	20	0.0493019153343468
6	21	0.3301740076428903
6	22	0.11206406604434216
6	23	0.20382628346579845
6	24	-1.0
21	0	0.4835710342085998
21	1	0.6794331582992208
21	2	0.6621330460396136
21	3	-1.0
21	4	-1.0
21	5	0.7863242484361338
21	6	0.3620167989173587
21	7	-1.0
21	8	0.9983360979382265
21	9	-1.0
21	10	0.15543445132544909
21	11	0.37437320042824895
21	12	-1.0
21	13	-1.0
21	14	-1.0
21	15	-1.0
21	16	0.6455349316228611
21	17	0.1645656100300552
21	18	-1.0
21	19	0.31922164055292634
21	20	0.7007158453052357
21	21	-1.0
21	22	-1.0
21	23	0.7982589515385397
21	24	0.2779619124073369
18	0	-1.0
18	1	0.1376613944706917
18	2	0.8846369828159578
18	3	0.6280657138218886
18	4	0.03917310289828002
18	5	0.6634503160644535
18	6	0.32675964828073034
18	7	-1.0
18	8	0.4659331879520796
18	9	0.37797776955978846
18	10	-1.0
18	11	0.8222741574323392
18	12	0.15211083808645964
18	13	-1.0
18	14	0.9888972791820289
18	15	0.943453057542041
18	16	0.5239592687096463
18	17	0.1657911217957866
18	18	-1.0
18	19	0.3649211621457076
18	20	-1.0
18	21	0.08086181827783778
18	22	0.21536989454628064
18	23	-1.0
18	24	0.5925745105780308
12	0	0.8235764475651078
12	1	0.28698744359729045
12	2	-1.0
12	3	0.6286414467316563
12	4	0.8350937529847108
12	5	-1.0
12	6	0.4420991858644784
12	7	-1.0
12	8	-1.0
12	9	0.5094957404194033
12	10	0.7327963994645362
12	11	-1.0
12	12	0.8188276264830324
12	13	-1.0
12	14	-1.0
12	15	-1.0
12	16	-1.0
12	17	0.7744031923564337
12	18	0.019293483672064182
12	19	0.45460896345382484
12	20	-1.0
12	21	-1.0
12	22	0.10988451911105268
12	23	-1.0
12	24	0.6917871215092082
7	0	-1.0
7	1	-1.0
7	2	0.5906766591827898
7	3	0.07881233808083377
7	4	0.3021898645174633
7	5	0.6101758634026364
7	6	0.35771648827526614
7	7	0.4721281158717785
7	8	-1.0
7	9	-1.0
7	10	-1.0
7	11	-1.0
7	12	0.4483197785092825
7	13	0.029984353112108675
7	14	-1.0
7	15	-1.0
7	16	0.9837503912215073
7	17	0.536515504369959
7	18	0.038088256290618294
7	19	0.07367275709051446
7	20	-1.0
7	21	-1.0
7	22	0.3464665755085887
7	23	0.2618689184184424
7	24	0.11700978025641084
4	0	0.931802235292743
4	1	0.20404500944350568
4	2	-1.0
4	3	0.6803185387582312
4	4	-1.0
4	5	0.35214460324655417
4	6	0.2853320557191683
4	7	0.050361239637740196
4	8	-1.0
4	9	-1.0
4	10	-1.0
4	11	-1.0
4	12	-1.0
4	13	0.13660180447850556
4	14	-1.0
4	15	0.9037388955101554
4	16	-1.0
4	17	-1.0
4	18	-1.0
4	19	-1.0
4	20	0.3904217262631159
4	21	-1.0
4	22	0.5826475610422729
4	23	-1.0
4	24	0.6754379601403646
19	0	-1.0
19	1	-1.0
19	2	-1.0
19	3	0.3276538289245259
19	4	0.3253766491526502
19	5	0.8711536907911775
19	6	-1.0
19	7	-1.0
19	8	0.16269286717858356
19	9	0.5409863673567269
19	10	-1.0
19	11	0.4580690644409454
19	12	-1.0
19	13	-1.0
19	14	0.12699658048946316
19	15	-1.0
19	16	0.9317174472958923
19	17	0.05424470217384447
19	18	0.8783543722991628
19	19	0.964212782893839
19	20	-1.0
19	21	-1.0
19	22	-1.0
19	23	-1.0
19	24	0.8711418890544173
15	0	0.2528099101403716
15	1	0.5203175931447581
15	2	-1.0
15	3	-1.0
15	4	-1.0
15	5	-1.0
15	6	-1.0
15	7	-1.0
15	8	-1.0
15	9	0.8510221042346474
15	10	0.32524873549705136
15	11	-1.0
15	12	0.20119546378945485
15	13	0.4741021640184303
15	14	-1.0
15	15	-1.0
15	16	0.5117070571345217
15	17	8.683414425955105E-4
15	18	0.47636264624033475
15	19	0.7873710919385286
15	20	0.36296840228880034
15	21	0.2786656627952796
15	22	0.68176978609481
15	23	0.046812465811632786
15	24	-1.0
1	0	0.9482154705185539
1	1	0.6453354838305244
1	2	-1.0
1	3	-1.0
1	4	-1.0
1	5	-1.0
1	6	0.9530559679207177
1	7	0.2996745554216198
1	8	-1.0
1	9	0.9704184531897723
1	10	-1.0
1	11	-1.0
1	12	0.8284292238118347
1	13	-1.0
1	14	0.9598524803243341
1	15	-1.0
1	16	-1.0
1	17	-1.0
1	18	-1.0
1	19	0.9039427780436791
1	20	0.7516088520312235
1	21	0.061146368896176195
1	22	-1.0
1	23	0.9347549659279932
1	24	-1.0
5	0	0.5102154995629452
5	1	0.03590376202665968
5	2	0.5748822813385182
5	3	0.5424305814224301
5	4	0.638049560358197
5	5	0.8610840580825148
5	6	-1.0
5	7	0.6346567368458363
5	8	0.710401466755331
5	9	-1.0
5	10	0.79420019273769
5	11	-1.0
5	12	0.7808958314316918
5	13	-1.0
5	14	0.8874389743813784
5	15	0.9225407423920697
5	16	0.5636768018695228
5	17	0.17664488247516663
5	18	-1.0
5	19	0.186945430175964
5	20	0.5416963618647538
5	21	0.3801679700684856
5	22	0.002149279745954469
5	23	-1.0
5	24	0.15529231898475337
23	0	0.7697279426435533
23	1	-1.0
23	2	-1.0
23	3	-1.0
23	4	-1.0
23	5	-1.0
23	6	-1.0
23	7	0.02527018905097911
23	8	0.5141442169994177
23	9	0.7333295193847194
23	10	0.49454705258393394
23	11	-1.0
23	12	0.9229358757941557
23	13	0.5224976291081432
23	14	-1.0
23	15	0.8793347532233361
23	16	0.12119320632031594
23	17	-1.0
23	18	-1.0
23	19	-1.0
23	20	-1.0
23	21	-1.0
23	22	-1.0
23	23	-1.0
23	24	-1.0
10	0	-1.0
10	1	-1.0
10	2	-1.0
10	3	0.43262216432788625
10	4	0.595153513949334
10	5	0.2797515182324637
10	6	-1.0
10	7	0.962091109612516
10	8	0.9992180642002625
10	9	0.3396419242898324
10	10	-1.0
10	11	-1.0
10	12	0.02152654017871658
10	13	-1.0
10	14	0.06357342694282597
10	15	-1.0
10	16	0.6109762316540283
10	17	0.7433562859048309
10	18	0.43994177490580977
10	19	0.042617295446140346
10	20	0.9411755924934803
10	21	0.7345639726928421
10	22	-1.0
10	23	0.729841380064969
10	24	0.9623848165704205
14	0	-1.0
14	1	-1.0
14	2	-1.0
14	3	0.3747305818601021
14	4	-1.0
14	5	-1.0
14	6	-1.0
14	7	-1.0
14	8	0.8529014671602462
14	9	0.8424469245897878
14	10	0.48381293418749793
14	11	0.11238576411565082
14	12	0.6689290989372847
14	13	0.890579490414661
14	14	0.7493123554275469
14	15	-1.0
14	16	-1.0
14	17	-1.0
14	18	0.9342847778295839
14	19	-1.0
14	20	-1.0
14	21	0.738647247844291
14	22	-1.0
14	23	0.618236678767559
14	24	-1.0
22	0	0.863874243143782
22	1	0.5566199859144223
22	2	0.26460954395148206
22	3	-1.0
22	4	0.18947629491067464
22	5	0.3353168799191979
22	6	-1.0
22	7	-1.0
22	8	-1.0
22	9	0.9544182158693916
22	10	0.7932261260569424
22	11	-1.0
22	12	-1.0
22	13	-1.0
22	14	-1.0
22	15	-1.0
22	16	-1.0
22	17	0.9679727214172953
22	18	-1.0
22	19	0.3104860454838585
22	20	0.2379065978311502
22	21	-1.0
22	22	-1.0
22	23	0.8323782083379908
22	24	0.5232539875146763
2	0	-1.0
2	1	-1.0
2	2	-1.0
2	3	0.37253230573977913
2	4	-1.0
2	5	-1.0
2	6	0.031816924877524966
2	7	-1.0
2	8	0.4650479871564168
2	9	-1.0
2	10	-1.0
2	11	0.7295032891401628
2	12	-1.0
2	13	-1.0
2	14	0.25310528947070055
2	15	0.6045710305776574
2	16	-1.0
2	17	0.9320743732398379
2	18	0.7483278111635729
2	19	-1.0
2	20	0.6712876058936277
2	21	-1.0
2	22	0.5939085310322715
2	23	-1.0
2	24	-1.0
8	0	-1.0
8	1	-1.0
8	2	-1.0
8	3	0.8215723990748877
8	4	0.8985433397134811
8	5	-1.0
8	6	-1.0
8	7	-1.0
8	8	-1.0
8	9	0.044622906135704854
8	10	0.2508304616385344
8	11	0.06271916259304677
8	12	-1.0
8	13	-1.0
8	14	0.9890786608931572
8	15	-1.0
8	16	0.44122198961447956
8	17	-1.0
8	18	-1.0
8	19	-1.0
8	20	0.13491389511068386
8	21	0.6276475891080376
8	22	0.3949637896940632
8	23	0.11688568580223302
8	24	0.23514264588342237
17	0	-1.0
17	1	-1.0
17	2	-1.0
17	3	-1.0
17	4	0.9293425972505135
17	5	-1.0
17	6	0.3299581146370888
17	7	0.9995422344574584
17	8	0.4032982864911725
17	9	0.419745364544144
17	10	0.34881337603676943
17	11	-1.0
17	12	-1.0
17	13	-1.0
17	14	0.1953015035609028
17	15	-1.0
17	16	-1.0
17	17	0.5921723012053918
17	18	-1.0
17	19	0.4042485537579743
17	20	-1.0
17	21	0.05678784081785848
17	22	-1.0
17	23	0.13659406119270268
17	24	0.48781395125928806
25	0	-1.0
25	1	-1.0
25	2	-1.0
25	3	-1.0
25	4	0.6319700924019521
25	5	-1.0
25	6	0.20514993215089117
25	7	-1.0
25	8	-1.0
25	9	0.5003345898692074
25	10	-1.0
25	11	0.6018973904093012
25	12	-1.0
25	13	0.09661887568474048
25	14	-1.0
25	15	-1.0
25	16	-1.0
25	17	-1.0
25	18	0.3441265879766535
25	19	0.24224874637427696
25	20	-1.0
25	21	0.5555202540135453
25	22	-1.0
25	23	-1.0
25	24	0.9467617202593342
24	0	0.9703212778457201
24	1	-1.0
24	2	0.8072528605443718
24	3	0.7618847967503004
24	4	-1.0
24	5	-1.0
24	6	0.6826093898705907
24	7	0.34394847914917925
24	8	0.6148411200302617
24	9	-1.0
24	10	-1.0
24	11	0.9145666541656735
24	12	-1.0
24	13	-1.0
24	14	0.6849336996378341
24	15	-1.0
24	16	0.8810130996153019
24	17	-1.0
24	18	-1.0
24	19	-1.0
24	20	0.3162231629362138
24	21	-1.0
24	22	-1.0
24	23	-1.0
24	24	-1.0
11	0	-1.0
11	1	0.44429635068721585
11	2	-1.0
11	3	0.42254858223404757
11	4	0.5454142622799253
11	5	-1.0
11	6	-1.0
11	7	-1.0
11	8	0.4756672953544697
11	9	-1.0
11	10	0.30419007808888876
11	11	0.1275039191141074
11	12	0.6842983274150962
11	13	-1.0
11	14	-1.0
11	15	-1.0
11	16	-1.0
11	17	-1.0
11	18	0.14304934735430674
11	19	0.921095846682685
11	20	-1.0
11	21	0.4779048232542179
11	22	0.006606350990751131
11	23	-1.0
11	24	0.11570564990363064
13	0	0.8524060898419239
13	1	-1.0
13	2	-1.0
13	3	-1.0
13	4	0.8161537298029047
13	5	0.2886867876192748
13	6	-1.0
13	7	0.2360058612499355
13	8	-1.0
13	9	0.7114729503110232
13	10	0.6077781387871023
13	11	-1.0
13	12	0.7688092759180105
13	13	0.8326363822909864
13	14	-1.0
13	15	-1.0
13	16	0.3660716067130063
13	17	0.5837104946342642
13	18	0.27942065553031237
13	19	-1.0
13	20	-1.0
13	21	0.9954955756267242
13	22	0.8533455495816374
13	23	0.2403998374860431
13	24	0.31648331864578416
20	0	0.23446543528248642
20	1	-1.0
20	2	-1.0
20	3	-1.0
20	4	-1.0
20	5	-1.0
20	6	-1.0
20	7	-1.0
20	8	0.5693340772439914
20	9	0.8882192030919928
20	10	0.8305393531383765
20	11	0.4381115011062753
20	12	-1.0
20	13	0.027008773498771288
20	14	0.027490959939332593
20	15	0.7065077685597081
20	16	-1.0
20	17	-1.0
20	18	-1.0
20	19	0.867975492893973
20	20	-1.0
20	21	-1.0
20	22	0.8361848673862942
20	23	-1.0
20	24	-1.0
