# Supplementary material for: Nurse-patient relationship for multi-period home health care routing and scheduling problem
Source: PLoS One. 2022 May 27;17(5):e0268517. doi: 10.1371/journal.pone.0268517 (PMC9140252; doi:10.1371/journal.pone.0268517)
Supplement: S1 Dataset — (ZIP) [file pone.0268517.s001.zip › MPHHCP Dataset/pr12/customer-detail.csv]

CUST NO.	XCOORD	YCOORD	DEMAND	READY TIME	DUE DATE	SERVICE TIME
1	30.22	24.79	0	0	1000	0
2	33.59	30.75	50	88	312	60
3	48.83	65.31	50	139	461	60
4	86.18	59.34	50	281	465	60
5	39.27	-33.06	50	286	519	60
6	-23.37	86.85	50	69	378	60
7	48.13	95.59	50	253	539	60
8	-16.36	93.31	50	218	573	60
9	-57.7	-65.6	50	297	479	60
10	7.15	32.68	50	106	348	60
11	42.95	68.7	50	74	267	60
12	37.09	-2.11	50	96	346	60
13	77.76	55.82	50	76	294	60
14	-17.46	-56.57	50	190	413	60
15	58.58	59.89	50	132	375	60
16	57.78	15.34	50	94	407	60
17	-22.33	36.07	50	283	487	60
18	-7.08	30.49	50	208	528	60
19	55.66	60.43	50	155	367	60
20	-14.31	11.46	50	70	394	60
21	-29.72	24.27	50	208	431	60
22	43.22	0.74	50	219	444	60
23	45.18	35.47	50	265	534	60
24	64.48	2.24	50	181	526	60
25	55.08	72.24	50	151	510	60
26	16.93	15.74	50	220	546	60
