# Supplementary material for: Nurse-patient relationship for multi-period home health care routing and scheduling problem
Source: PLoS One. 2022 May 27;17(5):e0268517. doi: 10.1371/journal.pone.0268517 (PMC9140252; doi:10.1371/journal.pone.0268517)
Supplement: S1 Dataset — (ZIP) [file pone.0268517.s001.zip › MPHHCP Dataset/pr12/customer.csv]

Day	Customer
0	1
0	3
0	5
0	7
0	8
0	11
0	12
0	17
0	19
0	20
0	21
0	22
1	1
1	4
1	5
1	7
1	10
1	11
1	12
1	17
1	18
1	21
1	24
2	1
2	2
2	4
2	5
2	8
2	9
2	10
2	11
2	13
2	16
2	19
2	20
2	22
2	23
2	24
3	1
3	3
3	4
3	5
3	10
3	12
3	13
3	14
3	15
3	17
3	18
3	22
3	23
3	24
4	1
4	2
4	14
4	15
4	16
4	18
4	23
4	24
4	25
5	2
5	7
5	8
5	9
5	11
5	13
5	21
5	22
5	23
5	24
6	2
6	5
6	6
6	8
6	10
6	11
6	13
6	15
6	16
6	17
6	18
6	20
7	1
7	3
7	5
7	8
7	10
7	11
7	14
7	15
7	16
7	17
7	19
7	22
8	1
8	4
8	7
8	8
8	11
8	12
8	17
8	18
8	24
8	25
9	1
9	2
9	4
9	10
9	11
9	13
9	16
9	19
9	20
9	22
10	1
10	4
10	9
10	10
10	11
10	12
10	14
10	15
10	17
10	18
10	20
10	22
10	23
10	24
11	1
11	2
11	7
11	14
11	16
11	19
11	23
11	24
11	25
12	2
12	7
12	8
12	9
12	11
12	13
12	15
12	17
12	21
12	22
12	23
13	5
13	6
13	11
13	13
13	14
13	16
13	17
13	21
14	1
14	5
14	7
14	8
14	10
14	11
14	12
14	14
14	15
14	16
14	17
14	18
14	21
14	22
15	1
15	4
15	5
15	7
15	8
15	10
15	11
15	15
15	17
15	18
15	24
16	5
16	8
16	9
16	10
16	11
16	13
16	16
16	19
16	20
16	22
16	24
17	4
17	5
17	6
17	9
17	10
17	11
17	12
17	13
17	15
17	17
17	18
17	20
17	23
17	24
18	1
18	7
18	14
18	15
18	18
18	19
18	24
18	25
19	7
19	8
19	11
19	13
19	15
19	17
19	22
19	23
19	24
20	5
20	6
20	8
20	10
20	11
20	13
20	14
20	15
20	16
20	18
20	20
20	21
21	1
21	5
21	7
21	8
21	14
21	15
21	16
21	17
21	20
21	22
22	1
22	5
22	7
22	8
22	10
22	11
22	17
22	18
22	21
22	25
23	2
23	4
23	5
23	8
23	10
23	11
23	13
23	16
23	19
23	22
23	23
23	24
24	1
24	3
24	4
24	5
24	6
24	9
24	10
24	12
24	15
24	18
24	20
24	22
24	23
24	24
25	1
25	2
25	7
25	14
25	15
25	16
25	19
25	23
25	24
25	25
26	2
26	7
26	11
26	13
26	15
26	17
26	22
26	23
26	24
27	5
27	6
27	8
27	11
27	13
27	14
27	15
27	17
27	20
27	21
