# Supplementary material for: Nurse-patient relationship for multi-period home health care routing and scheduling problem
Source: PLoS One. 2022 May 27;17(5):e0268517. doi: 10.1371/journal.pone.0268517 (PMC9140252; doi:10.1371/journal.pone.0268517)
Supplement: S1 Dataset — (ZIP) [file pone.0268517.s001.zip › MPHHCP Dataset/pr12/nurse.csv]

Day	Nurse
0	2
0	3
0	4
0	5
0	10
0	11
0	13
0	18
0	20
0	21
0	23
1	1
1	3
1	5
1	6
1	7
1	8
1	9
1	12
1	13
1	15
1	20
1	21
1	22
1	23
1	24
2	1
2	2
2	3
2	4
2	5
2	8
2	9
2	15
2	16
2	17
2	18
2	19
2	21
3	6
3	8
3	10
3	18
3	20
3	21
3	22
4	0
4	1
4	3
4	10
4	13
4	14
4	19
4	20
4	23
5	0
5	3
5	5
5	7
5	8
5	9
5	11
5	12
5	18
5	19
5	20
6	0
6	1
6	3
6	5
6	6
6	7
6	9
6	12
6	15
6	17
6	18
6	19
6	20
7	2
7	3
7	4
7	5
7	10
7	11
7	13
7	18
7	20
7	21
8	1
8	3
8	5
8	6
8	7
8	8
8	9
8	12
8	13
8	15
8	20
8	21
8	22
8	23
8	24
9	1
9	2
9	3
9	4
9	5
9	8
9	9
9	11
9	15
9	16
9	17
9	18
9	19
10	6
10	8
10	10
10	18
10	20
10	21
10	22
10	23
11	0
11	1
11	3
11	6
11	9
11	10
11	13
11	14
11	16
11	19
11	20
11	23
12	0
12	3
12	5
12	7
12	8
12	9
12	11
12	12
12	14
12	18
12	19
12	20
13	1
13	3
13	5
13	6
13	7
13	9
13	12
13	15
13	17
13	18
13	19
13	20
14	2
14	3
14	4
14	5
14	10
14	11
14	13
14	18
14	20
14	21
14	23
15	1
15	3
15	6
15	7
15	8
15	9
15	12
15	13
15	15
15	20
15	21
15	22
15	23
15	24
16	1
16	2
16	3
16	4
16	5
16	8
16	9
16	11
16	15
16	16
16	17
16	18
16	19
16	21
17	6
17	8
17	10
17	18
17	20
17	22
17	23
18	0
18	1
18	3
18	6
18	9
18	10
18	13
18	14
18	16
18	19
18	20
18	23
19	0
19	3
19	5
19	7
19	8
19	9
19	11
19	12
19	14
19	18
19	19
19	20
20	0
20	1
20	3
20	5
20	6
20	7
20	9
20	12
20	15
20	17
20	18
20	19
20	20
21	2
21	3
21	4
21	5
21	10
21	11
21	13
21	18
21	20
21	23
22	1
22	3
22	5
22	6
22	7
22	8
22	9
22	12
22	13
22	15
22	20
22	21
22	22
22	23
22	24
23	1
23	2
23	3
23	4
23	5
23	8
23	9
23	11
23	15
23	16
23	17
23	18
23	19
23	21
24	6
24	8
24	10
24	18
24	20
24	22
24	23
25	0
25	1
25	6
25	9
25	10
25	13
25	14
25	16
25	19
25	23
26	0
26	3
26	5
26	7
26	8
26	9
26	11
26	12
26	14
26	18
26	19
26	20
27	0
27	1
27	3
27	5
27	6
27	7
27	9
27	12
27	15
27	17
27	18
27	19
27	20
