# Supplementary material for: Nurse-patient relationship for multi-period home health care routing and scheduling problem
Source: PLoS One. 2022 May 27;17(5):e0268517. doi: 10.1371/journal.pone.0268517 (PMC9140252; doi:10.1371/journal.pone.0268517)
Supplement: S1 Dataset — (ZIP) [file pone.0268517.s001.zip › MPHHCP Dataset/pr12/preference.csv]

customer	vehicle	prefscore
9	0	0.5336016419761083
9	1	-1.0
9	2	0.563688979027185
9	3	-1.0
9	4	0.8708763687928084
9	5	-1.0
9	6	0.2556476372355756
9	7	0.3102968207771639
9	8	0.8894743385300623
9	9	0.8799129908894134
9	10	0.42898717923979346
9	11	0.6997737775451021
9	12	-1.0
9	13	-1.0
9	14	-1.0
9	15	0.15295867103107785
9	16	0.09293494945518155
9	17	-1.0
9	18	-1.0
9	19	-1.0
9	20	0.8205709896421867
9	21	-1.0
9	22	0.07833240373800054
9	23	-1.0
9	24	0.6504426616465568
3	0	-1.0
3	1	0.13932730944639427
3	2	0.5227915410407677
3	3	0.5511246758631534
3	4	-1.0
3	5	-1.0
3	6	0.6358888102844854
3	7	0.5142364807031317
3	8	-1.0
3	9	0.7509652697441144
3	10	0.25854269400804675
3	11	-1.0
3	12	0.5908707506074037
3	13	0.5056222416858457
3	14	0.2480225429645112
3	15	-1.0
3	16	0.22242079058433728
3	17	0.8032220382251691
3	18	-1.0
3	19	-1.0
3	20	0.5716248976398559
3	21	0.8875491571307558
3	22	0.08438293378993555
3	23	0.40917538087516603
3	24	-1.0
16	0	-1.0
16	1	-1.0
16	2	0.6219021558617055
16	3	0.18931615179108607
16	4	-1.0
16	5	-1.0
16	6	0.3339390033316797
16	7	-1.0
16	8	0.8275754115235712
16	9	0.048723809901426884
16	10	0.067078998476792
16	11	0.41769438045807494
16	12	0.1326115691040517
16	13	0.7595723028776541
16	14	0.5157445125148056
16	15	0.2948347597398874
16	16	0.7808644404470448
16	17	0.430752798944829
16	18	0.6325979201164964
16	19	-1.0
16	20	0.05199497572124323
16	21	0.212110783621405
16	22	0.9008520320711043
16	23	-1.0
16	24	-1.0
6	0	-1.0
6	1	0.24514631590493519
6	2	-1.0
6	3	-1.0
6	4	-1.0
6	5	0.786958228968769
6	6	0.3718978847829303
6	7	-1.0
6	8	-1.0
6	9	0.33055625242698705
6	10	-1.0
6	11	0.682146827645338
6	12	-1.0
6	13	0.9481552714313944
6	14	0.41466251410179333
6	15	-1.0
6	16	0.558054336819259
6	17	-1.0
6	18	-1.0
6	19	-1.0
6	20	-1.0
6	21	-1.0
6	22	0.44089745589292983
6	23	0.9862971371800306
6	24	0.06647812913690154
21	0	-1.0
21	1	-1.0
21	2	-1.0
21	3	-1.0
21	4	-1.0
21	5	0.6883968793252927
21	6	0.5599449627615758
21	7	0.3778864654263563
21	8	0.6287026609053029
21	9	-1.0
21	10	-1.0
21	11	0.8994377413768699
21	12	0.22648243012451352
21	13	0.38523591528189605
21	14	-1.0
21	15	-1.0
21	16	0.40092679957971344
21	17	0.20803354599681556
21	18	0.2578954082378898
21	19	0.7984279617611009
21	20	0.679980246705665
21	21	0.6879497678853739
21	22	-1.0
21	23	-1.0
21	24	-1.0
18	0	0.042372196140635254
18	1	-1.0
18	2	0.6901719953550322
18	3	0.5357497177015237
18	4	0.6851636501359818
18	5	-1.0
18	6	0.5948053571720614
18	7	0.5585349019751963
18	8	0.9614774004945377
18	9	-1.0
18	10	-1.0
18	11	0.4112374699730331
18	12	-1.0
18	13	0.41209073169694144
18	14	-1.0
18	15	-1.0
18	16	0.23007498848681218
18	17	0.2362523997012208
18	18	-1.0
18	19	0.8546932743352382
18	20	0.7244974869862452
18	21	-1.0
18	22	0.4232431903621958
18	23	-1.0
18	24	-1.0
12	0	-1.0
12	1	-1.0
12	2	0.35804037836668046
12	3	0.6112875431395381
12	4	0.519105641796401
12	5	0.014108934860977529
12	6	-1.0
12	7	0.1405323862112312
12	8	0.07016953995997055
12	9	0.261340177633539
12	10	-1.0
12	11	-1.0
12	12	-1.0
12	13	-1.0
12	14	0.30921652306635405
12	15	0.48031938650436956
12	16	0.40070342693441385
12	17	-1.0
12	18	0.05641632898789539
12	19	0.4629410840772866
12	20	0.9521463496910804
12	21	0.4960794733258941
12	22	0.1732033914028015
12	23	-1.0
12	24	0.9752773639534889
7	0	0.15733130054911215
7	1	0.922590344985221
7	2	0.5845619779505854
7	3	0.8581876787464147
7	4	-1.0
7	5	-1.0
7	6	-1.0
7	7	0.6768343621590925
7	8	0.21508185545471514
7	9	0.9589670058050511
7	10	0.09302534279866559
7	11	0.08712518251290313
7	12	0.03550272611619598
7	13	0.8742368941495208
7	14	-1.0
7	15	-1.0
7	16	-1.0
7	17	-1.0
7	18	-1.0
7	19	0.6139160973535919
7	20	-1.0
7	21	-1.0
7	22	0.22725004077812927
7	23	-1.0
7	24	0.7630514759920289
4	0	0.6217716896666424
4	1	-1.0
4	2	-1.0
4	3	-1.0
4	4	-1.0
4	5	-1.0
4	6	-1.0
4	7	-1.0
4	8	0.4267531025827632
4	9	-1.0
4	10	0.4021498035488841
4	11	-1.0
4	12	-1.0
4	13	-1.0
4	14	-1.0
4	15	-1.0
4	16	0.1719089560737469
4	17	0.7448546405682175
4	18	-1.0
4	19	0.6845746225793836
4	20	-1.0
4	21	-1.0
4	22	-1.0
4	23	0.0034582498862829603
4	24	-1.0
19	0	-1.0
19	1	0.7401533219139828
19	2	-1.0
19	3	-1.0
19	4	0.22120101100514933
19	5	0.2073645376986094
19	6	-1.0
19	7	-1.0
19	8	-1.0
19	9	0.38486859131037043
19	10	-1.0
19	11	-1.0
19	12	0.951058552255989
19	13	-1.0
19	14	-1.0
19	15	0.5860987884644621
19	16	-1.0
19	17	-1.0
19	18	0.3024432150248557
19	19	-1.0
19	20	0.5972163575781406
19	21	0.6521860808027377
19	22	-1.0
19	23	-1.0
19	24	-1.0
15	0	0.9051999488891783
15	1	-1.0
15	2	-1.0
15	3	0.798360365065119
15	4	0.16412682645587728
15	5	0.5435761592189808
15	6	-1.0
15	7	0.22171686712869565
15	8	-1.0
15	9	-1.0
15	10	0.15852472676202456
15	11	-1.0
15	12	-1.0
15	13	0.1362961436875858
15	14	0.017389020075344153
15	15	-1.0
15	16	-1.0
15	17	0.028647391664875843
15	18	-1.0
15	19	0.9910694881151269
15	20	-1.0
15	21	-1.0
15	22	0.5945043553257859
15	23	0.48227022266766983
15	24	0.07185026315655796
1	0	0.06498995225004656
1	1	-1.0
1	2	0.12846317289049136
1	3	0.4145965542296267
1	4	0.6533357692654496
1	5	0.6145075557422693
1	6	0.5929208844838695
1	7	0.563868878760328
1	8	-1.0
1	9	-1.0
1	10	-1.0
1	11	-1.0
1	12	-1.0
1	13	0.5775570659151311
1	14	0.2772913773188346
1	15	-1.0
1	16	-1.0
1	17	0.8671145064874087
1	18	0.3407860864932829
1	19	-1.0
1	20	-1.0
1	21	0.12326854143481714
1	22	0.2226617312978728
1	23	-1.0
1	24	0.3328468524857623
5	0	-1.0
5	1	-1.0
5	2	-1.0
5	3	0.8391266116988231
5	4	-1.0
5	5	0.9103894895717315
5	6	-1.0
5	7	-1.0
5	8	0.6278149163897031
5	9	0.5590155581932992
5	10	0.21023885988774127
5	11	0.359270563679711
5	12	0.5183424093217845
5	13	-1.0
5	14	0.8913465155449115
5	15	0.11768965657126795
5	16	0.7464876993131352
5	17	-1.0
5	18	0.00866991894218927
5	19	0.4015043413119519
5	20	-1.0
5	21	-1.0
5	22	0.9354560302424312
5	23	-1.0
5	24	0.26663049983453757
23	0	0.493059788666922
23	1	0.26484739589451955
23	2	0.9672095049869962
23	3	0.7617601566624793
23	4	0.3367801988042729
23	5	0.011860830249872945
23	6	-1.0
23	7	-1.0
23	8	0.482409242721459
23	9	-1.0
23	10	-1.0
23	11	-1.0
23	12	-1.0
23	13	-1.0
23	14	-1.0
23	15	-1.0
23	16	-1.0
23	17	-1.0
23	18	0.7970997840637631
23	19	-1.0
23	20	0.3191183016597545
23	21	0.9999024243809271
23	22	-1.0
23	23	0.6136239336021986
23	24	0.6930990641311533
10	0	-1.0
10	1	-1.0
10	2	0.40712194060371765
10	3	-1.0
10	4	0.09710606548162792
10	5	-1.0
10	6	-1.0
10	7	-1.0
10	8	-1.0
10	9	-1.0
10	10	-1.0
10	11	-1.0
10	12	-1.0
10	13	-1.0
10	14	-1.0
10	15	0.08967774632235193
10	16	0.03648166238184325
10	17	-1.0
10	18	0.2129162494316813
10	19	0.1697407103434776
10	20	-1.0
10	21	-1.0
10	22	-1.0
10	23	-1.0
10	24	-1.0
14	0	0.04426694520380514
14	1	-1.0
14	2	0.3229785792634091
14	3	0.15106947271358506
14	4	-1.0
14	5	0.5424141297047903
14	6	0.5889729964318238
14	7	-1.0
14	8	-1.0
14	9	-1.0
14	10	0.18455249647497285
14	11	-1.0
14	12	-1.0
14	13	0.4206253392805872
14	14	0.8622123579442809
14	15	0.3389591516124332
14	16	-1.0
14	17	0.25021712700225895
14	18	0.30801895401131607
14	19	0.6322351011636561
14	20	0.8296638579468122
14	21	-1.0
14	22	0.6698910716654848
14	23	-1.0
14	24	0.19266741987233815
22	0	0.9282210619936431
22	1	-1.0
22	2	0.5360331241126018
22	3	-1.0
22	4	-1.0
22	5	-1.0
22	6	-1.0
22	7	0.2883051516670452
22	8	-1.0
22	9	0.032050350429047136
22	10	-1.0
22	11	0.6906895818596117
22	12	0.25842090165555087
22	13	0.37876276348115523
22	14	-1.0
22	15	-1.0
22	16	-1.0
22	17	0.6750366801614188
22	18	0.3059002095993928
22	19	-1.0
22	20	-1.0
22	21	0.5747209500349892
22	22	-1.0
22	23	0.8674990967051261
22	24	-1.0
2	0	0.8662577453528428
2	1	0.8228806462458705
2	2	0.9515216490661544
2	3	-1.0
2	4	-1.0
2	5	0.39473299523740013
2	6	0.45159955752634917
2	7	0.23069041131136603
2	8	0.7903314732194113
2	9	0.2576907402860893
2	10	-1.0
2	11	0.8691286999286285
2	12	0.7299940921762261
2	13	-1.0
2	14	0.9702466349536959
2	15	0.03856775861018691
2	16	-1.0
2	17	-1.0
2	18	0.7891752235854199
2	19	0.6369085002457766
2	20	0.25949033543619193
2	21	0.45006801200763635
2	22	0.8551552832901255
2	23	0.45287851937068235
2	24	-1.0
8	0	0.5708245730899594
8	1	0.6443237493873746
8	2	0.9050028405479559
8	3	0.5601992886706871
8	4	0.652954979228776
8	5	-1.0
8	6	0.5121798807183728
8	7	-1.0
8	8	0.05230173002905014
8	9	-1.0
8	10	-1.0
8	11	-1.0
8	12	0.6568683982450301
8	13	0.021812288780087785
8	14	0.12536357676277
8	15	-1.0
8	16	0.3626250507268123
8	17	-1.0
8	18	-1.0
8	19	0.4743545816576177
8	20	-1.0
8	21	0.10651801872298594
8	22	-1.0
8	23	-1.0
8	24	-1.0
17	0	0.6217538388089979
17	1	-1.0
17	2	0.5739715993792077
17	3	-1.0
17	4	-1.0
17	5	0.4949754190657508
17	6	0.872564781418416
17	7	-1.0
17	8	-1.0
17	9	0.016499265683981523
17	10	0.04441417877879894
17	11	-1.0
17	12	0.8601203539183023
17	13	0.8683156223983937
17	14	-1.0
17	15	0.24800799747948632
17	16	-1.0
17	17	-1.0
17	18	0.38427404097902174
17	19	-1.0
17	20	-1.0
17	21	0.7714731158231646
17	22	0.6583285776111568
17	23	0.720826601113845
17	24	0.18516202320985653
25	0	0.9586233183454334
25	1	0.32750481217762417
25	2	0.46891351852733054
25	3	-1.0
25	4	0.9907702670056676
25	5	0.17534261298561138
25	6	-1.0
25	7	0.06307668697449986
25	8	0.49986223157484444
25	9	0.6201385627054474
25	10	0.14318478833611714
25	11	-1.0
25	12	-1.0
25	13	0.5772855522844448
25	14	0.5195432277179027
25	15	-1.0
25	16	0.8600760940159595
25	17	-1.0
25	18	0.3104855007689201
25	19	0.029343053794834484
25	20	-1.0
25	21	-1.0
25	22	-1.0
25	23	0.26893338555817436
25	24	0.7743075265430702
24	0	0.0662605767086144
24	1	0.4530115145583765
24	2	-1.0
24	3	0.7620657079901336
24	4	0.0600946003161853
24	5	0.6835061214278261
24	6	-1.0
24	7	0.5323325858389328
24	8	-1.0
24	9	-1.0
24	10	0.2371557745240802
24	11	0.26487104865122724
24	12	0.1672547551603114
24	13	0.14510844677924406
24	14	0.8845943072207406
24	15	0.7686338118827392
24	16	0.5367972091345913
24	17	0.6757574129519447
24	18	0.13982636763611567
24	19	0.4941965701497344
24	20	-1.0
24	21	-1.0
24	22	-1.0
24	23	0.3317581180979984
24	24	-1.0
11	0	0.5812938984546403
11	1	-1.0
11	2	0.9194412702608573
11	3	0.815695872904867
11	4	0.669835731585104
11	5	0.3747490190821685
11	6	-1.0
11	7	-1.0
11	8	-1.0
11	9	-1.0
11	10	0.27465511191403036
11	11	0.7946365058792292
11	12	0.4893480515210079
11	13	-1.0
11	14	-1.0
11	15	0.8355120740059515
11	16	-1.0
11	17	-1.0
11	18	0.22471597141813449
11	19	0.7948542250132085
11	20	0.6981544875533588
11	21	0.9975041150732257
11	22	-1.0
11	23	0.33557236705629623
11	24	-1.0
13	0	-1.0
13	1	-1.0
13	2	0.07756902046286451
13	3	-1.0
13	4	-1.0
13	5	-1.0
13	6	-1.0
13	7	0.3587579063157974
13	8	0.4616036811609192
13	9	0.6427756766458202
13	10	0.6932890543946186
13	11	-1.0
13	12	-1.0
13	13	-1.0
13	14	-1.0
13	15	-1.0
13	16	-1.0
13	17	-1.0
13	18	-1.0
13	19	-1.0
13	20	-1.0
13	21	0.4464812647139669
13	22	0.71748567063048
13	23	-1.0
13	24	-1.0
20	0	-1.0
20	1	0.28109697133237777
20	2	0.6141863704749041
20	3	0.8111607083778555
20	4	0.8281175008551361
20	5	-1.0
20	6	0.12388866410534571
20	7	-1.0
20	8	-1.0
20	9	-1.0
20	10	0.16367403098487543
20	11	0.0690358230582434
20	12	-1.0
20	13	0.8101102827529548
20	14	-1.0
20	15	0.8128386499865314
20	16	0.37632896374549607
20	17	0.9137298973735649
20	18	0.35801302343692787
20	19	0.1363261853362403
20	20	0.9543372409854775
20	21	0.6055318524414202
20	22	0.8875278279248302
20	23	-1.0
20	24	0.8023466579787775
