# Supplementary material for: Nurse-patient relationship for multi-period home health care routing and scheduling problem
Source: PLoS One. 2022 May 27;17(5):e0268517. doi: 10.1371/journal.pone.0268517 (PMC9140252; doi:10.1371/journal.pone.0268517)
Supplement: S1 Dataset — (ZIP) [file pone.0268517.s001.zip › MPHHCP Dataset/pr13/customer-detail.csv]

CUST NO.	XCOORD	YCOORD	DEMAND	READY TIME	DUE DATE	SERVICE TIME
1	-18.39	1.12	0	0	1000	0
2	-55.28	-24.37	50	89	288	60
3	-48.3	53.31	50	101	360	60
4	-49.07	-38.49	50	92	388	60
5	25.31	-18.56	50	76	285	60
6	-24.47	-3.81	50	239	469	60
7	24.59	-17.9	50	278	577	60
8	-10.42	60.36	50	60	370	60
9	38.18	-35.17	50	244	578	60
10	-68.28	93.07	50	179	465	60
11	-30.79	-57.34	50	121	476	60
12	-37.06	-12.12	50	77	435	60
13	-15.74	-47.64	50	164	488	60
14	-63.38	-22.92	50	208	555	60
15	-43.11	-43.44	50	100	454	60
16	-25.62	13.6	50	74	403	60
17	-2.62	16.63	50	242	460	60
18	-41.58	-28.5	50	92	416	60
19	2.08	12.89	50	125	330	60
20	3.93	-47.84	50	74	430	60
21	-83.29	26.32	50	136	387	60
22	-6.46	26.36	50	221	498	60
23	3.29	6.73	50	222	537	60
24	-34.87	30.43	50	88	397	60
25	15.55	-36.27	50	206	395	60
26	12.84	5.13	50	233	492	60
