# Supplementary material for: Nurse-patient relationship for multi-period home health care routing and scheduling problem
Source: PLoS One. 2022 May 27;17(5):e0268517. doi: 10.1371/journal.pone.0268517 (PMC9140252; doi:10.1371/journal.pone.0268517)
Supplement: S1 Dataset — (ZIP) [file pone.0268517.s001.zip › MPHHCP Dataset/pr13/customer.csv]

Day	Customer
0	1
0	10
0	13
0	14
0	18
0	19
0	21
0	23
0	24
1	1
1	3
1	7
1	8
1	9
1	12
1	14
1	15
1	19
1	21
1	22
1	23
2	3
2	4
2	5
2	7
2	9
2	11
2	12
2	13
2	18
2	20
3	5
3	6
3	12
3	19
3	24
3	25
4	2
4	3
4	4
4	10
4	13
4	16
4	17
4	19
5	1
5	2
5	4
5	5
5	7
5	9
5	10
5	12
5	16
6	1
6	2
6	4
6	7
6	8
6	9
6	10
6	15
6	17
6	19
6	20
6	23
6	24
7	7
7	10
7	13
7	14
7	17
7	18
7	19
7	21
7	23
7	24
8	1
8	3
8	7
8	9
8	12
8	13
8	14
8	15
8	19
8	22
8	23
9	3
9	4
9	5
9	6
9	7
9	9
9	12
9	13
9	16
9	18
9	20
10	3
10	5
10	6
10	12
10	18
10	19
10	20
10	24
10	25
11	2
11	4
11	10
11	17
11	19
11	21
11	22
11	23
12	1
12	2
12	4
12	5
12	6
12	7
12	12
12	16
13	1
13	2
13	3
13	4
13	8
13	9
13	10
13	15
13	17
13	19
13	20
13	23
13	24
14	1
14	6
14	7
14	12
14	14
14	17
14	19
14	21
14	24
15	1
15	3
15	7
15	8
15	9
15	12
15	14
15	15
15	19
15	21
15	22
15	23
16	3
16	4
16	5
16	6
16	7
16	9
16	12
16	13
16	15
16	18
16	20
17	5
17	6
17	12
17	16
17	19
17	20
17	24
17	25
18	2
18	3
18	4
18	13
18	16
18	19
18	21
18	22
18	23
19	2
19	4
19	6
19	7
19	9
19	12
19	16
20	1
20	2
20	3
20	8
20	9
20	10
20	15
20	17
20	19
20	20
20	23
21	1
21	6
21	7
21	10
21	12
21	14
21	18
21	19
21	21
21	23
22	1
22	2
22	3
22	7
22	8
22	9
22	12
22	13
22	14
22	21
23	4
23	6
23	9
23	13
23	15
23	20
24	3
24	5
24	6
24	12
24	16
24	18
24	24
25	2
25	3
25	4
25	13
25	16
25	17
25	19
25	21
25	22
26	1
26	5
26	6
26	9
26	10
26	16
27	1
27	2
27	4
27	7
27	8
27	9
27	10
27	15
27	17
27	20
27	23
