# Supplementary material for: Nurse-patient relationship for multi-period home health care routing and scheduling problem
Source: PLoS One. 2022 May 27;17(5):e0268517. doi: 10.1371/journal.pone.0268517 (PMC9140252; doi:10.1371/journal.pone.0268517)
Supplement: S1 Dataset — (ZIP) [file pone.0268517.s001.zip › MPHHCP Dataset/pr13/nurse.csv]

Day	Nurse
0	3
0	4
0	8
0	9
0	12
0	13
0	14
0	16
0	17
0	18
1	0
1	2
1	3
1	5
1	7
1	12
1	16
1	18
1	20
1	21
2	0
2	1
2	4
2	5
2	6
2	7
2	8
2	10
2	11
2	12
2	13
2	15
2	21
2	22
2	24
3	0
3	3
3	4
3	5
3	6
3	9
3	10
3	11
3	12
3	16
3	17
3	18
3	19
3	21
3	23
4	6
4	10
4	11
4	13
4	16
4	21
4	24
5	0
5	2
5	3
5	4
5	12
5	15
5	18
5	21
5	23
5	24
6	2
6	5
6	6
6	7
6	8
6	9
6	10
6	14
6	15
6	18
6	19
6	20
6	21
6	22
7	3
7	4
7	6
7	8
7	9
7	11
7	12
7	13
7	14
7	16
7	17
7	18
8	0
8	2
8	3
8	5
8	7
8	12
8	16
8	18
8	20
8	21
9	0
9	1
9	4
9	5
9	6
9	7
9	8
9	10
9	12
9	13
9	15
9	21
9	22
9	24
10	0
10	3
10	4
10	5
10	6
10	9
10	10
10	11
10	12
10	16
10	17
10	18
10	19
10	21
10	23
11	3
11	4
11	6
11	10
11	11
11	13
11	16
11	21
12	0
12	2
12	3
12	4
12	12
12	15
12	18
12	21
12	23
12	24
13	0
13	2
13	5
13	6
13	7
13	8
13	9
13	10
13	14
13	15
13	18
13	19
13	20
13	21
13	22
14	3
14	4
14	6
14	8
14	9
14	11
14	12
14	13
14	14
14	16
14	17
14	18
14	23
15	0
15	2
15	3
15	5
15	7
15	12
15	16
15	18
15	20
15	21
16	0
16	1
16	4
16	5
16	6
16	7
16	10
16	11
16	12
16	13
16	21
16	22
16	24
17	0
17	3
17	4
17	5
17	6
17	9
17	10
17	11
17	17
17	18
17	19
17	21
17	23
18	3
18	6
18	10
18	11
18	13
18	16
18	21
18	24
19	0
19	2
19	3
19	4
19	12
19	15
19	18
19	21
19	23
19	24
20	0
20	2
20	5
20	6
20	7
20	8
20	9
20	10
20	14
20	15
20	18
20	19
20	21
20	22
21	3
21	4
21	6
21	8
21	9
21	11
21	12
21	13
21	14
21	16
21	18
21	23
22	0
22	2
22	3
22	5
22	7
22	16
22	18
22	21
23	0
23	1
23	4
23	5
23	6
23	7
23	8
23	10
23	11
23	12
23	15
23	21
23	22
23	24
24	0
24	3
24	4
24	5
24	6
24	9
24	11
24	12
24	16
24	17
24	18
24	19
24	21
24	23
25	3
25	4
25	10
25	11
25	13
25	16
25	21
25	24
26	0
26	2
26	4
26	15
26	18
26	21
26	23
26	24
27	0
27	2
27	5
27	6
27	7
27	8
27	9
27	10
27	14
27	15
27	18
27	19
27	20
27	21
27	22
