# Supplementary material for: Nurse-patient relationship for multi-period home health care routing and scheduling problem
Source: PLoS One. 2022 May 27;17(5):e0268517. doi: 10.1371/journal.pone.0268517 (PMC9140252; doi:10.1371/journal.pone.0268517)
Supplement: S1 Dataset — (ZIP) [file pone.0268517.s001.zip › MPHHCP Dataset/pr13/preference.csv]

customer	vehicle	prefscore
9	0	-1.0
9	1	-1.0
9	2	0.7541512486771128
9	3	-1.0
9	4	-1.0
9	5	-1.0
9	6	-1.0
9	7	-1.0
9	8	0.4354621549863352
9	9	-1.0
9	10	0.5991282869306745
9	11	-1.0
9	12	-1.0
9	13	-1.0
9	14	0.2866416347963796
9	15	0.34617244410318604
9	16	-1.0
9	17	-1.0
9	18	0.710985355826149
9	19	0.5114835656266891
9	20	0.17973422701826336
9	21	0.6862024371251862
9	22	0.6864043214092684
9	23	-1.0
9	24	-1.0
3	0	-1.0
3	1	-1.0
3	2	0.6770904957195226
3	3	0.5909257567932571
3	4	0.04621353359909797
3	5	0.7627539702340818
3	6	0.6363033652652205
3	7	0.34536736893316067
3	8	-1.0
3	9	-1.0
3	10	-1.0
3	11	-1.0
3	12	-1.0
3	13	0.8586449372616535
3	14	-1.0
3	15	0.6993786990431686
3	16	0.7571888297657801
3	17	0.7382899511900869
3	18	0.06163416579087366
3	19	-1.0
3	20	-1.0
3	21	-1.0
3	22	-1.0
3	23	-1.0
3	24	0.9154499340243437
16	0	-1.0
16	1	-1.0
16	2	0.163176911557817
16	3	-1.0
16	4	0.5895015582287667
16	5	-1.0
16	6	0.5745274374126376
16	7	-1.0
16	8	0.898365279303534
16	9	-1.0
16	10	0.871811813289809
16	11	0.2319980678477308
16	12	-1.0
16	13	0.42861337568800695
16	14	0.1546550432752576
16	15	-1.0
16	16	0.9340605322719217
16	17	-1.0
16	18	0.21774648664925467
16	19	0.11179532567666572
16	20	0.1991496075028769
16	21	-1.0
16	22	-1.0
16	23	-1.0
16	24	0.3806738868350008
6	0	0.527021303423537
6	1	0.42841742728843724
6	2	0.12216185013319014
6	3	-1.0
6	4	-1.0
6	5	-1.0
6	6	0.4247175604468092
6	7	-1.0
6	8	-1.0
6	9	-1.0
6	10	-1.0
6	11	-1.0
6	12	-1.0
6	13	-1.0
6	14	0.3195850787727669
6	15	0.7749238381875669
6	16	-1.0
6	17	-1.0
6	18	-1.0
6	19	-1.0
6	20	-1.0
6	21	-1.0
6	22	0.06978369446722255
6	23	0.29213178803437767
6	24	0.3386341212642009
21	0	-1.0
21	1	0.08314221347527229
21	2	0.764169466843533
21	3	0.7198419606472584
21	4	-1.0
21	5	0.23594110225134157
21	6	0.4792656604144734
21	7	0.7985417463570141
21	8	0.44906186382653046
21	9	0.9092861248140354
21	10	-1.0
21	11	0.5494852085095636
21	12	0.3665361929642842
21	13	0.34437258371370216
21	14	-1.0
21	15	-1.0
21	16	0.7289613835036276
21	17	-1.0
21	18	0.5238687954850992
21	19	-1.0
21	20	-1.0
21	21	-1.0
21	22	0.04833321323960338
21	23	-1.0
21	24	0.7956754842923844
18	0	0.2199509982043636
18	1	0.24424350399108463
18	2	-1.0
18	3	0.2368481613789304
18	4	-1.0
18	5	-1.0
18	6	-1.0
18	7	0.16107951360246242
18	8	-1.0
18	9	0.09151683822412104
18	10	-1.0
18	11	0.9896287639584108
18	12	-1.0
18	13	-1.0
18	14	-1.0
18	15	0.6048250043493977
18	16	-1.0
18	17	-1.0
18	18	-1.0
18	19	0.7512646897609859
18	20	-1.0
18	21	0.44170213163230476
18	22	-1.0
18	23	-1.0
18	24	0.33215341408296395
12	0	0.04109368370024602
12	1	0.48710187761571644
12	2	0.13509779263141564
12	3	0.90164239634495
12	4	-1.0
12	5	0.36791881901027135
12	6	0.9783419431333547
12	7	0.388244353651617
12	8	-1.0
12	9	0.39233356032934186
12	10	-1.0
12	11	-1.0
12	12	0.059255706742944225
12	13	0.5256324780636887
12	14	0.09281124971199384
12	15	-1.0
12	16	-1.0
12	17	0.3548769926920191
12	18	-1.0
12	19	-1.0
12	20	-1.0
12	21	0.4222709056018745
12	22	-1.0
12	23	-1.0
12	24	0.050008642766234956
7	0	0.13642492392468086
7	1	0.9866259526717785
7	2	0.9100323325807426
7	3	-1.0
7	4	0.5048508022478027
7	5	0.05135165583342394
7	6	-1.0
7	7	-1.0
7	8	0.44415247151373705
7	9	-1.0
7	10	0.9370299441126958
7	11	-1.0
7	12	0.7012798507227672
7	13	0.1795354185176926
7	14	-1.0
7	15	-1.0
7	16	0.8758262069163504
7	17	0.592966238730196
7	18	-1.0
7	19	-1.0
7	20	-1.0
7	21	0.7944841987710517
7	22	-1.0
7	23	0.5006323995531508
7	24	0.9718934597239013
4	0	0.11693986198623008
4	1	0.40834246073349256
4	2	0.10357761409900879
4	3	-1.0
4	4	-1.0
4	5	-1.0
4	6	0.026102470275907952
4	7	-1.0
4	8	0.32253929406028203
4	9	0.6649936938729474
4	10	-1.0
4	11	-1.0
4	12	0.7882050712916217
4	13	-1.0
4	14	-1.0
4	15	0.6839391095337397
4	16	0.28120573221928535
4	17	0.9581747195963918
4	18	0.39308306636767576
4	19	-1.0
4	20	0.6048779613926929
4	21	0.343596471382963
4	22	-1.0
4	23	0.24509777788566767
4	24	0.9083779597834736
19	0	-1.0
19	1	-1.0
19	2	-1.0
19	3	-1.0
19	4	0.7412029617656368
19	5	-1.0
19	6	-1.0
19	7	-1.0
19	8	0.4482580711531122
19	9	-1.0
19	10	-1.0
19	11	0.3586882203352151
19	12	-1.0
19	13	0.9519951531442976
19	14	-1.0
19	15	0.3488640089620557
19	16	-1.0
19	17	-1.0
19	18	-1.0
19	19	-1.0
19	20	0.7434850141079435
19	21	-1.0
19	22	0.10653663994340234
19	23	0.6670500203204451
19	24	-1.0
15	0	0.8285661045505567
15	1	-1.0
15	2	0.36735975963364753
15	3	-1.0
15	4	0.9971194166042953
15	5	0.3427713085929279
15	6	0.44221676780380104
15	7	0.7456454082993472
15	8	-1.0
15	9	0.009897218860623447
15	10	-1.0
15	11	0.9863284625780897
15	12	-1.0
15	13	-1.0
15	14	0.7065339295720223
15	15	-1.0
15	16	0.623499690663847
15	17	0.6526085656948205
15	18	-1.0
15	19	0.44809035263732677
15	20	0.7753120121858816
15	21	0.2275584812185094
15	22	0.04903876015802089
15	23	-1.0
15	24	-1.0
1	0	0.32885982758721066
1	1	-1.0
1	2	-1.0
1	3	0.7200775170504272
1	4	-1.0
1	5	0.08090263533974473
1	6	0.7180856376908967
1	7	-1.0
1	8	0.5653741640907183
1	9	-1.0
1	10	0.12628570155752772
1	11	0.06352161370122678
1	12	-1.0
1	13	-1.0
1	14	0.899677327917877
1	15	0.3247169929039616
1	16	0.47091357390689936
1	17	0.5011674569553801
1	18	-1.0
1	19	0.6211669840058541
1	20	-1.0
1	21	-1.0
1	22	-1.0
1	23	-1.0
1	24	0.011449721151754133
5	0	-1.0
5	1	-1.0
5	2	-1.0
5	3	-1.0
5	4	-1.0
5	5	0.3697551787886544
5	6	0.3537070021971387
5	7	0.8542643215963376
5	8	0.20114704888889556
5	9	0.5181441791595829
5	10	-1.0
5	11	-1.0
5	12	-1.0
5	13	-1.0
5	14	0.617391264129924
5	15	0.06499310464678976
5	16	-1.0
5	17	0.9103928369595917
5	18	0.35731165854630276
5	19	0.10437843824512538
5	20	-1.0
5	21	-1.0
5	22	0.14908130833125122
5	23	0.8627008176771849
5	24	-1.0
23	0	0.36549706925232084
23	1	0.035597300742782556
23	2	-1.0
23	3	-1.0
23	4	-1.0
23	5	-1.0
23	6	-1.0
23	7	0.12629813859355965
23	8	-1.0
23	9	0.6205212428155384
23	10	0.04275267204011646
23	11	-1.0
23	12	-1.0
23	13	-1.0
23	14	0.21994409705212825
23	15	0.8749997846546127
23	16	0.45876265602021626
23	17	0.5198460909878814
23	18	0.41547521104951746
23	19	0.33178521328146626
23	20	0.3284262169126665
23	21	-1.0
23	22	0.8909720894601768
23	23	-1.0
23	24	0.5479423818531968
10	0	-1.0
10	1	0.7553706265967033
10	2	-1.0
10	3	0.3185673691348282
10	4	-1.0
10	5	0.9370545254433182
10	6	-1.0
10	7	0.7305928875830439
10	8	0.6687043971533042
10	9	-1.0
10	10	0.882749989565605
10	11	0.01552010329575726
10	12	0.2909666681563241
10	13	0.9625620369635459
10	14	0.5523796230850955
10	15	0.7423574034211763
10	16	0.21028798328954468
10	17	-1.0
10	18	-1.0
10	19	0.603090207447185
10	20	0.5555215054437347
10	21	0.08387800821534452
10	22	-1.0
10	23	-1.0
10	24	0.21903860990497204
14	0	0.41868460155428167
14	1	0.8765165836556397
14	2	0.14079893405889776
14	3	-1.0
14	4	-1.0
14	5	-1.0
14	6	-1.0
14	7	0.7199327026660539
14	8	-1.0
14	9	-1.0
14	10	0.7029522727102308
14	11	-1.0
14	12	-1.0
14	13	0.7852543207166586
14	14	0.93975107882905
14	15	0.8768638449868051
14	16	0.01666569861044853
14	17	0.7599858955349266
14	18	0.2398188749147141
14	19	-1.0
14	20	0.2331168163627042
14	21	-1.0
14	22	-1.0
14	23	-1.0
14	24	0.1605176639202045
22	0	0.4246500489793934
22	1	-1.0
22	2	0.23577498085598558
22	3	-1.0
22	4	-1.0
22	5	-1.0
22	6	0.22990133352515452
22	7	-1.0
22	8	-1.0
22	9	-1.0
22	10	0.1732176573535218
22	11	-1.0
22	12	0.01697470996504369
22	13	-1.0
22	14	0.8606239499065026
22	15	0.20862265536060853
22	16	0.813279591314598
22	17	0.6645809965245073
22	18	0.1569499770457773
22	19	-1.0
22	20	-1.0
22	21	-1.0
22	22	-1.0
22	23	0.13188962099966228
22	24	-1.0
2	0	0.9420748989394753
2	1	-1.0
2	2	-1.0
2	3	0.860570887731424
2	4	-1.0
2	5	-1.0
2	6	0.7329069072599209
2	7	0.11456131003675629
2	8	-1.0
2	9	0.046730279495339366
2	10	0.8018623950878561
2	11	-1.0
2	12	0.06353589469235577
2	13	0.09661382373460314
2	14	-1.0
2	15	0.36399865475059257
2	16	-1.0
2	17	-1.0
2	18	0.09008534291126191
2	19	-1.0
2	20	0.44182558234277336
2	21	-1.0
2	22	0.5404408444550014
2	23	-1.0
2	24	-1.0
8	0	-1.0
8	1	0.1318445925034344
8	2	-1.0
8	3	0.21171963618381062
8	4	0.9292830644111613
8	5	0.5602036270416912
8	6	-1.0
8	7	0.4674682820939897
8	8	-1.0
8	9	-1.0
8	10	-1.0
8	11	0.183698484021394
8	12	0.7494949614305699
8	13	0.3870974582493606
8	14	-1.0
8	15	0.11407522294033112
8	16	-1.0
8	17	-1.0
8	18	-1.0
8	19	0.8929018159472525
8	20	-1.0
8	21	0.6087561829760132
8	22	0.8090435297456983
8	23	0.6556752957795642
8	24	0.9894500117462418
17	0	-1.0
17	1	-1.0
17	2	-1.0
17	3	-1.0
17	4	0.9893075366070622
17	5	-1.0
17	6	0.5188757050749981
17	7	0.955931747281828
17	8	-1.0
17	9	-1.0
17	10	-1.0
17	11	-1.0
17	12	-1.0
17	13	-1.0
17	14	0.24842881513555692
17	15	-1.0
17	16	0.542858999029594
17	17	0.2623539109934284
17	18	-1.0
17	19	0.41858929420898483
17	20	0.3498429288570005
17	21	0.395737492534753
17	22	0.0646267134621904
17	23	0.7866788516464744
17	24	0.6043243023025172
25	0	0.11056832111228843
25	1	0.42066575967466113
25	2	-1.0
25	3	-1.0
25	4	0.632331319017028
25	5	-1.0
25	6	0.626357021833821
25	7	0.25406755565973405
25	8	0.8942552447543345
25	9	-1.0
25	10	0.1692019034437584
25	11	0.9917633307107924
25	12	0.35626941768139986
25	13	0.5432947884221893
25	14	0.614579104889544
25	15	-1.0
25	16	-1.0
25	17	-1.0
25	18	-1.0
25	19	-1.0
25	20	-1.0
25	21	0.5558724990008486
25	22	0.9336480744986129
25	23	0.35691493704551003
25	24	0.46392276972226665
24	0	0.5283271121428419
24	1	-1.0
24	2	-1.0
24	3	0.33972695075006487
24	4	-1.0
24	5	-1.0
24	6	-1.0
24	7	-1.0
24	8	-1.0
24	9	0.4585831160037481
24	10	0.5238230498668882
24	11	-1.0
24	12	0.9394705035903036
24	13	0.7105062155893042
24	14	-1.0
24	15	0.4443064566235234
24	16	-1.0
24	17	-1.0
24	18	0.9653640235015026
24	19	0.010025810518845435
24	20	-1.0
24	21	-1.0
24	22	-1.0
24	23	-1.0
24	24	-1.0
11	0	0.8867641677720917
11	1	-1.0
11	2	0.3309845551913341
11	3	0.23863890726934767
11	4	0.9712780836017997
11	5	0.08087644140733596
11	6	0.39267654989256207
11	7	0.6231519637688794
11	8	-1.0
11	9	-1.0
11	10	0.1133327077652162
11	11	0.03063310885272197
11	12	0.13791520410853697
11	13	0.7825947213903968
11	14	-1.0
11	15	0.717323378533879
11	16	0.30397366871050213
11	17	0.7416914358401352
11	18	0.7862894563648726
11	19	0.884568960403598
11	20	-1.0
11	21	-1.0
11	22	-1.0
11	23	-1.0
11	24	0.9939557420310077
13	0	-1.0
13	1	0.3527198015106434
13	2	0.13991308537223401
13	3	-1.0
13	4	-1.0
13	5	0.7113100221414772
13	6	0.9573519295700941
13	7	-1.0
13	8	0.37299311665236146
13	9	0.1378664333339754
13	10	-1.0
13	11	0.8706317345101657
13	12	-1.0
13	13	0.19238422350254603
13	14	0.062740152809725
13	15	-1.0
13	16	-1.0
13	17	-1.0
13	18	-1.0
13	19	0.27508211580497444
13	20	0.42274239961336535
13	21	-1.0
13	22	-1.0
13	23	0.3832841536687208
13	24	0.30535534158142685
20	0	-1.0
20	1	-1.0
20	2	0.22788569580378737
20	3	-1.0
20	4	-1.0
20	5	-1.0
20	6	-1.0
20	7	-1.0
20	8	-1.0
20	9	-1.0
20	10	0.250002522018538
20	11	0.47600947758516665
20	12	0.2097508092068917
20	13	0.5974176842246604
20	14	-1.0
20	15	0.1584318936388076
20	16	-1.0
20	17	0.5489784392360538
20	18	0.3081636886383815
20	19	-1.0
20	20	0.3088298636612631
20	21	0.592333102250132
20	22	-1.0
20	23	-1.0
20	24	0.18721435422267074
