# Supplementary material for: Nurse-patient relationship for multi-period home health care routing and scheduling problem
Source: PLoS One. 2022 May 27;17(5):e0268517. doi: 10.1371/journal.pone.0268517 (PMC9140252; doi:10.1371/journal.pone.0268517)
Supplement: S1 Dataset — (ZIP) [file pone.0268517.s001.zip › MPHHCP Dataset/pr14/customer.csv]

Day	Customer
0	2
0	3
0	4
0	16
0	17
0	18
0	19
1	1
1	8
1	14
1	19
2	1
2	5
2	16
2	21
2	23
3	2
3	8
3	12
3	13
3	15
3	17
3	20
3	22
3	25
4	1
4	3
4	4
4	5
4	6
4	7
4	11
4	12
4	16
4	19
4	20
4	21
4	22
5	1
5	5
5	7
5	9
5	10
5	12
5	15
5	17
5	19
5	20
5	22
5	23
6	2
6	3
6	7
6	8
6	9
6	12
6	14
6	19
6	20
7	3
7	4
7	6
7	8
7	15
7	16
7	17
7	18
7	25
8	1
8	7
8	14
8	15
8	18
8	19
9	1
9	3
9	5
9	16
9	20
9	21
9	22
10	8
10	12
10	13
10	17
10	20
11	1
11	3
11	4
11	5
11	6
11	7
11	11
11	12
11	16
11	19
11	20
11	21
12	1
12	5
12	6
12	7
12	9
12	10
12	17
12	19
12	20
12	21
12	22
12	23
13	2
13	4
13	7
13	14
13	17
13	19
13	20
13	23
14	2
14	3
14	15
14	16
14	17
14	18
14	19
14	25
15	1
15	7
15	8
15	14
15	15
15	18
16	1
16	3
16	5
16	6
16	8
16	16
16	20
16	21
16	22
16	23
17	8
17	12
17	13
17	15
17	17
17	19
17	20
17	22
17	25
18	1
18	3
18	4
18	5
18	6
18	7
18	11
18	12
18	14
18	16
18	19
18	21
19	1
19	5
19	6
19	7
19	9
19	10
19	12
19	17
19	19
19	21
19	22
19	23
20	2
20	3
20	4
20	7
20	12
20	17
20	19
20	20
21	1
21	2
21	3
21	6
21	8
21	15
21	17
21	18
21	19
22	7
22	8
22	14
22	15
22	18
23	1
23	3
23	5
23	6
23	16
23	20
23	21
23	22
23	23
24	2
24	8
24	13
24	17
24	20
24	22
24	25
25	4
25	5
25	6
25	7
25	11
25	12
25	14
25	16
25	19
25	20
25	21
26	5
26	6
26	9
26	22
26	23
27	2
27	3
27	4
27	7
27	12
27	14
27	17
27	19
27	20
27	23
