# Supplementary material for: Nurse-patient relationship for multi-period home health care routing and scheduling problem
Source: PLoS One. 2022 May 27;17(5):e0268517. doi: 10.1371/journal.pone.0268517 (PMC9140252; doi:10.1371/journal.pone.0268517)
Supplement: S1 Dataset — (ZIP) [file pone.0268517.s001.zip › MPHHCP Dataset/pr14/nurse.csv]

Day	Nurse
0	1
0	2
0	6
0	7
0	9
0	17
0	20
0	21
1	0
1	1
1	2
1	4
1	5
1	6
1	7
1	11
1	12
1	13
1	15
1	16
1	20
1	21
1	23
2	4
2	5
2	6
2	7
2	8
2	10
2	11
2	15
2	17
2	19
2	20
2	21
2	22
2	23
2	24
3	0
3	1
3	2
3	4
3	5
3	7
3	12
3	13
3	15
3	18
4	0
4	2
4	4
4	5
4	7
4	8
4	9
4	11
4	16
4	19
4	20
4	21
4	22
5	0
5	1
5	2
5	3
5	4
5	8
5	11
5	14
5	15
5	17
5	21
6	3
6	4
6	5
6	8
6	10
6	11
6	13
6	14
6	17
6	19
6	20
6	23
7	1
7	2
7	6
7	7
7	9
7	17
7	20
7	21
7	24
8	1
8	2
8	4
8	5
8	6
8	7
8	11
8	12
8	13
8	15
8	16
8	20
8	21
8	23
9	4
9	5
9	6
9	7
9	8
9	10
9	11
9	15
9	17
9	19
9	20
9	21
9	22
9	23
9	24
10	0
10	1
10	2
10	4
10	5
10	7
10	12
10	13
10	15
10	18
11	0
11	2
11	4
11	5
11	7
11	8
11	9
11	11
11	16
11	19
11	20
11	21
11	22
12	0
12	1
12	2
12	3
12	4
12	8
12	11
12	14
12	15
12	17
12	21
13	3
13	4
13	5
13	8
13	10
13	11
13	12
13	14
13	17
13	19
13	20
13	23
14	1
14	2
14	6
14	7
14	17
14	20
14	21
15	0
15	1
15	2
15	4
15	5
15	6
15	7
15	11
15	12
15	13
15	15
15	16
15	20
15	21
15	23
16	4
16	5
16	6
16	7
16	8
16	10
16	11
16	15
16	17
16	19
16	20
16	21
16	22
16	23
16	24
17	0
17	1
17	2
17	4
17	5
17	7
17	12
17	13
17	15
17	18
18	0
18	2
18	4
18	5
18	7
18	8
18	9
18	11
18	16
18	19
18	20
18	21
18	22
19	1
19	2
19	3
19	4
19	8
19	11
19	14
19	15
19	17
19	21
20	3
20	4
20	5
20	8
20	10
20	11
20	12
20	13
20	14
20	17
20	19
20	20
20	23
21	1
21	2
21	6
21	7
21	9
21	17
21	20
21	21
21	24
22	0
22	1
22	2
22	4
22	5
22	7
22	12
22	13
22	15
22	16
22	20
22	21
22	23
23	4
23	6
23	7
23	8
23	10
23	11
23	15
23	17
23	19
23	20
23	21
23	22
23	23
23	24
24	0
24	1
24	2
24	5
24	7
24	12
24	13
24	15
24	18
25	0
25	2
25	4
25	5
25	7
25	8
25	9
25	11
25	16
25	19
25	20
25	21
25	22
26	0
26	1
26	2
26	3
26	4
26	8
26	11
26	14
26	15
26	17
26	21
27	3
27	4
27	5
27	8
27	10
27	11
27	12
27	13
27	14
27	17
27	19
27	20
27	23
