# Supplementary material for: Nurse-patient relationship for multi-period home health care routing and scheduling problem
Source: PLoS One. 2022 May 27;17(5):e0268517. doi: 10.1371/journal.pone.0268517 (PMC9140252; doi:10.1371/journal.pone.0268517)
Supplement: S1 Dataset — (ZIP) [file pone.0268517.s001.zip › MPHHCP Dataset/pr14/preference.csv]

customer	vehicle	prefscore
9	0	-1.0
9	1	0.9326244297737413
9	2	-1.0
9	3	0.6739805461254763
9	4	0.5996482662250732
9	5	0.7564144606516833
9	6	0.8536242145440839
9	7	-1.0
9	8	0.6930583734940436
9	9	0.46840528499380873
9	10	0.8033898876917962
9	11	-1.0
9	12	-1.0
9	13	-1.0
9	14	-1.0
9	15	-1.0
9	16	-1.0
9	17	-1.0
9	18	-1.0
9	19	0.22154796273700395
9	20	-1.0
9	21	0.6915435916300284
9	22	-1.0
9	23	0.23046937862254624
9	24	0.7741315559529041
3	0	0.9106511468538466
3	1	-1.0
3	2	0.5429425256152293
3	3	-1.0
3	4	-1.0
3	5	0.9014113260579942
3	6	0.4421033687200624
3	7	-1.0
3	8	0.22742508095656444
3	9	0.30399744135013096
3	10	-1.0
3	11	-1.0
3	12	-1.0
3	13	-1.0
3	14	-1.0
3	15	-1.0
3	16	-1.0
3	17	0.12865947706384817
3	18	-1.0
3	19	0.629221508692998
3	20	0.3220163744246439
3	21	-1.0
3	22	-1.0
3	23	-1.0
3	24	-1.0
16	0	-1.0
16	1	0.8779428180992345
16	2	0.23033272863739274
16	3	-1.0
16	4	0.6711875249277199
16	5	0.21282672740896502
16	6	0.7726766603368905
16	7	-1.0
16	8	0.30399823471412013
16	9	-1.0
16	10	-1.0
16	11	-1.0
16	12	0.24703610558503986
16	13	0.3530792884499273
16	14	-1.0
16	15	-1.0
16	16	0.6198062498325412
16	17	0.6197482599828936
16	18	-1.0
16	19	0.9053391926045754
16	20	-1.0
16	21	0.8409328294484537
16	22	0.2766932392159698
16	23	-1.0
16	24	0.006834000144159802
6	0	-1.0
6	1	0.4510355660428468
6	2	-1.0
6	3	-1.0
6	4	0.32807968638149243
6	5	0.7608613467750869
6	6	0.07613127029342381
6	7	0.1850682081393492
6	8	-1.0
6	9	0.9096698755346118
6	10	-1.0
6	11	0.6387974646099153
6	12	0.4007473358040452
6	13	0.05911424122238462
6	14	-1.0
6	15	0.9285363086657533
6	16	0.8852128252902417
6	17	-1.0
6	18	0.6587195977109171
6	19	0.7255496537135241
6	20	-1.0
6	21	-1.0
6	22	0.13314019498270624
6	23	0.244469614028338
6	24	0.5905690517720409
21	0	0.33028324300498635
21	1	-1.0
21	2	0.648253116779052
21	3	-1.0
21	4	-1.0
21	5	-1.0
21	6	0.7419470252251977
21	7	0.34733924543910677
21	8	-1.0
21	9	0.9178787271763488
21	10	0.727944828120714
21	11	-1.0
21	12	0.7774559048494583
21	13	-1.0
21	14	-1.0
21	15	-1.0
21	16	-1.0
21	17	0.8916984618532688
21	18	-1.0
21	19	-1.0
21	20	-1.0
21	21	-1.0
21	22	0.07676721880947235
21	23	0.8290141823135286
21	24	0.16865508455481892
18	0	-1.0
18	1	0.8907253694938839
18	2	-1.0
18	3	-1.0
18	4	-1.0
18	5	0.09931049695198058
18	6	-1.0
18	7	-1.0
18	8	-1.0
18	9	-1.0
18	10	-1.0
18	11	-1.0
18	12	-1.0
18	13	-1.0
18	14	0.14631504418487773
18	15	-1.0
18	16	-1.0
18	17	-1.0
18	18	-1.0
18	19	0.026394070787667312
18	20	-1.0
18	21	-1.0
18	22	0.6981760560738873
18	23	0.8432851567702049
18	24	-1.0
12	0	-1.0
12	1	0.6688148704279435
12	2	0.811457162002125
12	3	-1.0
12	4	0.14950051598156833
12	5	0.6979925444056525
12	6	-1.0
12	7	-1.0
12	8	-1.0
12	9	0.8713011853161937
12	10	0.27984221987489044
12	11	0.11221822821190108
12	12	0.658466094554685
12	13	-1.0
12	14	0.008510836737275262
12	15	0.027837813039564563
12	16	0.9352693129383942
12	17	-1.0
12	18	-1.0
12	19	0.2693967409684931
12	20	-1.0
12	21	-1.0
12	22	0.9516358843998695
12	23	-1.0
12	24	0.4803287060821614
7	0	0.08732115438767163
7	1	-1.0
7	2	0.24107969524900974
7	3	-1.0
7	4	-1.0
7	5	0.5428955367633423
7	6	-1.0
7	7	-1.0
7	8	0.7698919171975513
7	9	-1.0
7	10	-1.0
7	11	0.42950737263577
7	12	-1.0
7	13	-1.0
7	14	0.09252032460862436
7	15	0.39169773824683285
7	16	0.010378441999578936
7	17	-1.0
7	18	-1.0
7	19	-1.0
7	20	0.9465093462548002
7	21	-1.0
7	22	-1.0
7	23	0.2753919768090304
7	24	0.5110271560193046
4	0	0.5676962369614584
4	1	0.7681808775390724
4	2	0.9506714057167374
4	3	-1.0
4	4	-1.0
4	5	0.22156540484670972
4	6	-1.0
4	7	0.9677480089246634
4	8	0.8971920895332083
4	9	-1.0
4	10	0.13413170339161984
4	11	-1.0
4	12	-1.0
4	13	-1.0
4	14	0.0752464409214284
4	15	-1.0
4	16	0.6773743210595219
4	17	0.40627617704859054
4	18	-1.0
4	19	0.7008054770987608
4	20	0.4421256785342311
4	21	0.7349682712767093
4	22	0.32127059623255383
4	23	0.2817901632461265
4	24	-1.0
19	0	-1.0
19	1	0.37784903597428965
19	2	-1.0
19	3	-1.0
19	4	0.7251266727219319
19	5	0.4308954313081669
19	6	-1.0
19	7	-1.0
19	8	-1.0
19	9	-1.0
19	10	0.13896563409860874
19	11	0.4747974117119088
19	12	-1.0
19	13	0.1853672087758398
19	14	0.2991063232240523
19	15	-1.0
19	16	0.6451081739229042
19	17	-1.0
19	18	0.6064948252113028
19	19	-1.0
19	20	0.6921517820468284
19	21	-1.0
19	22	-1.0
19	23	0.21563337515734438
19	24	-1.0
15	0	-1.0
15	1	-1.0
15	2	0.37513012235065923
15	3	0.5541729517204651
15	4	0.603337876596245
15	5	0.4797085777124275
15	6	0.19641334838746394
15	7	-1.0
15	8	0.8742400780221344
15	9	-1.0
15	10	-1.0
15	11	-1.0
15	12	0.7538973948309543
15	13	-1.0
15	14	0.5797774073487583
15	15	-1.0
15	16	-1.0
15	17	0.8550192930301099
15	18	-1.0
15	19	0.1190089338996504
15	20	0.6746715465665113
15	21	-1.0
15	22	0.9332968781848479
15	23	0.4795279643595848
15	24	0.0970469664052881
1	0	0.5217631747719702
1	1	0.3403916445508408
1	2	-1.0
1	3	0.2996515046594236
1	4	-1.0
1	5	-1.0
1	6	-1.0
1	7	-1.0
1	8	0.6953474813596379
1	9	0.8995788140160224
1	10	-1.0
1	11	-1.0
1	12	-1.0
1	13	-1.0
1	14	0.3434527643873253
1	15	0.2390131102438705
1	16	-1.0
1	17	0.6585109106754553
1	18	0.043603838754513125
1	19	-1.0
1	20	-1.0
1	21	-1.0
1	22	-1.0
1	23	-1.0
1	24	0.23941740891455343
5	0	-1.0
5	1	-1.0
5	2	-1.0
5	3	0.8197498812830568
5	4	0.11229594738317361
5	5	0.44315720184363727
5	6	-1.0
5	7	-1.0
5	8	-1.0
5	9	-1.0
5	10	0.017066992838440265
5	11	0.7041095436531231
5	12	0.18475916137306847
5	13	-1.0
5	14	0.5653690131419673
5	15	0.29883228128011163
5	16	-1.0
5	17	-1.0
5	18	0.561319463772576
5	19	0.20643145448749523
5	20	-1.0
5	21	0.48338174683859025
5	22	-1.0
5	23	0.8988874018345815
5	24	0.6402909581553159
23	0	-1.0
23	1	-1.0
23	2	0.8656896891315122
23	3	-1.0
23	4	0.44426582887564947
23	5	-1.0
23	6	0.07657285853651064
23	7	0.1857589864820841
23	8	0.5371037158552078
23	9	-1.0
23	10	0.6619207005716607
23	11	-1.0
23	12	-1.0
23	13	-1.0
23	14	-1.0
23	15	0.06523694813035286
23	16	-1.0
23	17	-1.0
23	18	0.9375650916053445
23	19	0.3212253866610417
23	20	-1.0
23	21	-1.0
23	22	-1.0
23	23	0.18519831831073585
23	24	-1.0
10	0	-1.0
10	1	0.9732527865964565
10	2	-1.0
10	3	0.46107637683443736
10	4	-1.0
10	5	-1.0
10	6	-1.0
10	7	0.9819295198911704
10	8	-1.0
10	9	-1.0
10	10	0.623858271110477
10	11	0.43589728654535076
10	12	0.5576717840442182
10	13	0.43691366670974885
10	14	0.20340317498901117
10	15	-1.0
10	16	0.047204372347508405
10	17	0.019124007396501885
10	18	-1.0
10	19	-1.0
10	20	0.9051624801693916
10	21	-1.0
10	22	0.038280799092478834
10	23	-1.0
10	24	-1.0
14	0	0.3116921337852048
14	1	0.1082398656798107
14	2	0.2914467789771994
14	3	0.7400152422403691
14	4	-1.0
14	5	0.34579613464487
14	6	-1.0
14	7	0.9874446189488982
14	8	-1.0
14	9	0.10947298967329877
14	10	-1.0
14	11	-1.0
14	12	-1.0
14	13	-1.0
14	14	-1.0
14	15	0.6038611735088031
14	16	-1.0
14	17	-1.0
14	18	-1.0
14	19	0.6950701321047195
14	20	0.9467957242384364
14	21	0.05011265680315147
14	22	0.22461191765658994
14	23	-1.0
14	24	-1.0
22	0	-1.0
22	1	-1.0
22	2	-1.0
22	3	-1.0
22	4	0.374808178346697
22	5	-1.0
22	6	-1.0
22	7	-1.0
22	8	-1.0
22	9	-1.0
22	10	-1.0
22	11	-1.0
22	12	-1.0
22	13	0.8572082663029504
22	14	0.25195346056472634
22	15	-1.0
22	16	-1.0
22	17	0.2686036520567904
22	18	-1.0
22	19	0.23359395077831868
22	20	0.3524780296316702
22	21	0.6731543857457367
22	22	0.13563737494135397
22	23	0.3812300011261103
22	24	-1.0
2	0	0.6329830751399971
2	1	-1.0
2	2	0.8702139264395804
2	3	-1.0
2	4	-1.0
2	5	-1.0
2	6	-1.0
2	7	0.6341608509655883
2	8	-1.0
2	9	-1.0
2	10	-1.0
2	11	-1.0
2	12	0.6715649851680191
2	13	-1.0
2	14	0.6139280111629732
2	15	-1.0
2	16	-1.0
2	17	-1.0
2	18	-1.0
2	19	-1.0
2	20	0.8962821513181125
2	21	-1.0
2	22	0.5761458098630093
2	23	0.4031937775888672
2	24	-1.0
8	0	0.1286553449089437
8	1	0.18889635781330538
8	2	0.2965303691608019
8	3	0.15422175556046924
8	4	-1.0
8	5	0.30388114808902567
8	6	0.19465511752549014
8	7	0.28538521826525465
8	8	-1.0
8	9	0.26842400827795776
8	10	-1.0
8	11	-1.0
8	12	0.1279674562639228
8	13	-1.0
8	14	-1.0
8	15	0.12131225876056084
8	16	0.8806769384211407
8	17	0.9183213254195101
8	18	-1.0
8	19	-1.0
8	20	0.8497420951431989
8	21	-1.0
8	22	-1.0
8	23	0.19274295820209952
8	24	-1.0
17	0	0.8850337427554963
17	1	0.47102756919066946
17	2	-1.0
17	3	-1.0
17	4	-1.0
17	5	0.5695921706689621
17	6	-1.0
17	7	-1.0
17	8	-1.0
17	9	0.03935784767870376
17	10	0.9766095785612846
17	11	0.40505500308687936
17	12	-1.0
17	13	0.980945843481196
17	14	-1.0
17	15	0.8320590638384003
17	16	0.8693419387835981
17	17	-1.0
17	18	0.8765887877410539
17	19	-1.0
17	20	0.5455528149799385
17	21	-1.0
17	22	0.678496459555369
17	23	-1.0
17	24	-1.0
25	0	-1.0
25	1	-1.0
25	2	-1.0
25	3	-1.0
25	4	-1.0
25	5	-1.0
25	6	0.9058079466681994
25	7	0.3677574689182388
25	8	-1.0
25	9	-1.0
25	10	0.5058276065348347
25	11	0.8302597335616276
25	12	-1.0
25	13	0.6142532604829742
25	14	-1.0
25	15	-1.0
25	16	-1.0
25	17	0.2785273310644899
25	18	-1.0
25	19	-1.0
25	20	-1.0
25	21	-1.0
25	22	0.23323459146996606
25	23	0.23443635597556656
25	24	-1.0
24	0	0.3316128278490994
24	1	0.3670384063344494
24	2	-1.0
24	3	0.5242362061967113
24	4	0.7244307432552367
24	5	0.5891767993461119
24	6	0.43367754797318947
24	7	-1.0
24	8	0.6372391972902709
24	9	-1.0
24	10	0.2994075393973249
24	11	0.8555203101354723
24	12	-1.0
24	13	-1.0
24	14	-1.0
24	15	0.8937054770594215
24	16	-1.0
24	17	-1.0
24	18	0.4015112796559307
24	19	-1.0
24	20	0.6478895710080056
24	21	-1.0
24	22	-1.0
24	23	0.6405179896828405
24	24	-1.0
11	0	-1.0
11	1	0.3071980537094624
11	2	-1.0
11	3	-1.0
11	4	0.9823071940293235
11	5	-1.0
11	6	0.3453942191207282
11	7	0.5050377840389926
11	8	-1.0
11	9	-1.0
11	10	-1.0
11	11	0.46282322159576894
11	12	0.24272357957965496
11	13	-1.0
11	14	-1.0
11	15	-1.0
11	16	-1.0
11	17	-1.0
11	18	0.384555683642802
11	19	0.062329748236212956
11	20	-1.0
11	21	0.34887050938133746
11	22	-1.0
11	23	0.009250343011898532
11	24	0.9718713565732514
13	0	0.4246394400377226
13	1	0.5999850614468609
13	2	0.2636288316017631
13	3	0.31285790799423685
13	4	0.9698367726600707
13	5	-1.0
13	6	0.3285164869103496
13	7	-1.0
13	8	-1.0
13	9	0.14616800386213002
13	10	-1.0
13	11	0.5170412719231277
13	12	-1.0
13	13	0.8620570606194315
13	14	0.48822463586841014
13	15	0.8106883627895494
13	16	0.40062285657729024
13	17	-1.0
13	18	-1.0
13	19	-1.0
13	20	0.9211692271514531
13	21	-1.0
13	22	0.3337792010749131
13	23	-1.0
13	24	-1.0
20	0	0.6183653848533331
20	1	0.8370958580081114
20	2	-1.0
20	3	0.0706733626542263
20	4	-1.0
20	5	-1.0
20	6	0.8322025887176172
20	7	-1.0
20	8	-1.0
20	9	0.5466815467817308
20	10	-1.0
20	11	-1.0
20	12	-1.0
20	13	0.28780810356343123
20	14	-1.0
20	15	-1.0
20	16	0.6481289759212495
20	17	0.4819130921050798
20	18	-1.0
20	19	-1.0
20	20	-1.0
20	21	0.043122363105539296
20	22	0.957134072325704
20	23	-1.0
20	24	0.11249612295474987
