# Supplementary material for: Nurse-patient relationship for multi-period home health care routing and scheduling problem
Source: PLoS One. 2022 May 27;17(5):e0268517. doi: 10.1371/journal.pone.0268517 (PMC9140252; doi:10.1371/journal.pone.0268517)
Supplement: S1 Dataset — (ZIP) [file pone.0268517.s001.zip › MPHHCP Dataset/pr15/customer-detail.csv]

CUST NO.	XCOORD	YCOORD	DEMAND	READY TIME	DUE DATE	SERVICE TIME
1	8.68	-10.44	0	0	1000	0
2	65.99	-49.83	50	90	418	60
3	-36.94	-36.74	50	264	579	60
4	-2.73	18.77	50	195	536	60
5	31.12	-35.91	50	136	478	60
6	2.79	8.01	50	100	354	60
7	31.15	43.67	50	89	413	60
8	-36.3	-21.31	50	223	441	60
9	52.81	35.05	50	137	416	60
10	11.27	20.66	50	84	277	60
11	-0.62	23.11	50	216	536	60
12	43.09	-12.36	50	280	493	60
13	6.85	19.07	50	101	457	60
14	-6.85	25.32	50	244	481	60
15	-27.93	-23.71	50	276	490	60
16	33.24	-30.49	50	273	453	60
17	63.89	-52.88	50	158	403	60
18	-13.67	-43.94	50	98	431	60
19	-0.65	-27.5	50	64	254	60
20	59.41	-49.26	50	83	324	60
21	27.17	-5.71	50	231	539	60
22	70.0	-20.84	50	225	427	60
23	35.33	-65.17	50	137	363	60
24	-14.39	-42.24	50	141	378	60
25	19.37	30.27	50	77	287	60
26	-39.79	10.1	50	258	565	60
