# Supplementary material for: Nurse-patient relationship for multi-period home health care routing and scheduling problem
Source: PLoS One. 2022 May 27;17(5):e0268517. doi: 10.1371/journal.pone.0268517 (PMC9140252; doi:10.1371/journal.pone.0268517)
Supplement: S1 Dataset — (ZIP) [file pone.0268517.s001.zip › MPHHCP Dataset/pr15/customer.csv]

Day	Customer
0	1
0	2
0	5
0	11
0	13
0	14
0	17
0	18
0	19
0	20
0	21
0	22
0	23
0	25
1	2
1	4
1	5
1	6
1	13
1	15
1	16
1	18
1	20
1	21
1	22
1	24
2	2
2	4
2	6
2	7
2	9
2	12
2	14
2	16
2	17
2	19
2	20
2	22
2	24
3	4
3	5
3	6
3	12
3	14
3	15
3	17
3	20
3	25
4	1
4	5
4	6
4	10
4	13
4	15
4	24
4	25
5	2
5	3
5	4
5	5
5	6
5	7
5	8
5	9
5	10
5	11
5	16
5	17
5	18
5	19
5	20
5	21
5	23
6	3
6	13
6	17
6	20
6	21
7	1
7	2
7	5
7	9
7	11
7	14
7	17
7	19
7	20
7	21
7	22
7	23
8	2
8	5
8	6
8	13
8	15
8	16
8	18
8	20
8	21
8	22
8	23
9	2
9	4
9	7
9	9
9	12
9	16
9	17
9	19
9	20
9	22
10	3
10	4
10	5
10	6
10	7
10	12
10	14
10	17
10	20
10	25
11	5
11	6
11	9
11	11
11	14
11	15
11	17
11	25
12	3
12	4
12	6
12	8
12	9
12	10
12	11
12	12
12	16
12	17
12	18
12	19
12	20
12	21
13	2
13	6
13	13
13	14
13	17
13	20
14	1
14	9
14	11
14	13
14	14
14	18
14	19
14	20
14	23
14	25
15	2
15	4
15	6
15	13
15	16
15	20
15	21
15	22
15	23
15	24
16	4
16	6
16	7
16	9
16	10
16	12
16	14
16	16
16	17
16	20
16	22
16	24
17	3
17	4
17	6
17	7
17	12
17	14
17	15
17	17
17	20
17	25
18	1
18	5
18	6
18	9
18	11
18	13
18	14
18	15
18	17
18	19
18	25
19	2
19	3
19	4
19	5
19	6
19	7
19	8
19	9
19	10
19	11
19	16
19	18
19	19
19	20
19	21
19	23
20	2
20	3
20	6
20	13
20	17
20	19
20	20
21	1
21	2
21	5
21	9
21	11
21	13
21	14
21	17
21	18
21	19
21	20
21	22
22	4
22	5
22	6
22	13
22	15
22	18
22	20
22	21
22	22
22	23
22	24
23	2
23	4
23	6
23	7
23	9
23	10
23	12
23	14
23	16
23	17
23	19
23	20
23	22
23	24
24	3
24	4
24	5
24	6
24	7
24	14
24	15
24	17
24	20
24	25
25	1
25	5
25	6
25	10
25	11
25	13
25	15
25	17
25	19
25	24
25	25
26	2
26	3
26	4
26	5
26	6
26	8
26	9
26	10
26	11
26	16
26	17
26	18
26	19
26	21
26	23
27	2
27	3
27	13
27	14
27	17
27	19
27	20
