# Supplementary material for: Nurse-patient relationship for multi-period home health care routing and scheduling problem
Source: PLoS One. 2022 May 27;17(5):e0268517. doi: 10.1371/journal.pone.0268517 (PMC9140252; doi:10.1371/journal.pone.0268517)
Supplement: S1 Dataset — (ZIP) [file pone.0268517.s001.zip › MPHHCP Dataset/pr15/nurse.csv]

Day	Nurse
0	3
0	4
0	5
0	6
0	8
0	10
0	12
0	13
0	14
0	15
0	17
0	19
0	20
0	22
0	24
1	3
1	7
1	9
1	10
1	11
1	12
1	15
1	16
1	18
1	20
2	0
2	1
2	2
2	3
2	4
2	6
2	7
2	11
2	13
2	17
2	18
2	20
2	22
2	23
2	24
3	1
3	3
3	5
3	7
3	8
3	17
3	18
3	19
3	21
3	22
3	23
4	0
4	3
4	6
4	8
4	11
4	13
4	15
4	17
4	19
4	20
4	21
4	24
5	2
5	3
5	5
5	10
5	12
5	14
5	15
5	17
5	19
5	21
5	22
5	23
6	0
6	1
6	4
6	7
6	8
6	9
6	10
6	14
6	15
6	22
6	24
7	3
7	4
7	5
7	6
7	8
7	10
7	12
7	13
7	14
7	17
7	19
7	20
7	22
7	24
8	1
8	3
8	7
8	9
8	10
8	11
8	15
8	16
8	18
8	20
9	0
9	1
9	2
9	4
9	6
9	7
9	11
9	13
9	17
9	18
9	20
9	22
9	23
9	24
10	1
10	3
10	5
10	7
10	8
10	16
10	17
10	18
10	19
10	20
10	21
10	22
10	23
11	2
11	3
11	6
11	8
11	11
11	13
11	15
11	17
11	19
11	20
11	21
11	24
12	2
12	3
12	5
12	10
12	12
12	14
12	15
12	17
12	19
12	20
12	21
12	22
12	23
13	0
13	1
13	3
13	4
13	7
13	8
13	9
13	10
13	14
13	15
13	20
13	24
14	3
14	4
14	5
14	8
14	10
14	12
14	13
14	14
14	15
14	17
14	19
14	22
14	24
15	1
15	3
15	7
15	9
15	10
15	11
15	12
15	15
15	16
15	18
15	20
16	0
16	1
16	2
16	3
16	4
16	6
16	7
16	11
16	13
16	17
16	20
16	22
16	23
16	24
17	1
17	3
17	5
17	7
17	8
17	16
17	17
17	18
17	19
17	20
17	21
17	22
17	23
18	0
18	2
18	3
18	6
18	8
18	11
18	13
18	15
18	17
18	19
18	20
18	21
18	24
19	2
19	5
19	10
19	12
19	14
19	15
19	17
19	19
19	20
19	21
19	22
19	23
20	0
20	1
20	3
20	4
20	7
20	8
20	9
20	10
20	14
20	15
20	20
20	22
20	24
21	3
21	4
21	5
21	8
21	10
21	12
21	13
21	14
21	17
21	19
21	20
21	22
21	24
22	1
22	7
22	9
22	10
22	11
22	12
22	15
22	16
22	18
22	20
23	0
23	1
23	2
23	3
23	4
23	6
23	7
23	11
23	13
23	17
23	18
23	20
23	22
23	23
23	24
24	1
24	3
24	5
24	7
24	8
24	16
24	17
24	18
24	19
24	20
24	21
24	22
24	23
25	0
25	2
25	3
25	6
25	8
25	11
25	13
25	15
25	17
25	19
25	20
25	21
25	24
26	2
26	3
26	5
26	10
26	12
26	15
26	17
26	19
26	20
26	21
26	22
26	23
27	0
27	1
27	3
27	4
27	8
27	9
27	10
27	14
27	15
27	20
27	22
27	24
