# Supplementary material for: Nurse-patient relationship for multi-period home health care routing and scheduling problem
Source: PLoS One. 2022 May 27;17(5):e0268517. doi: 10.1371/journal.pone.0268517 (PMC9140252; doi:10.1371/journal.pone.0268517)
Supplement: S1 Dataset — (ZIP) [file pone.0268517.s001.zip › MPHHCP Dataset/pr15/preference.csv]

customer	vehicle	prefscore
9	0	-1.0
9	1	0.14001869206212747
9	2	-1.0
9	3	0.2613700602271535
9	4	0.5421120572752431
9	5	0.15764515763438436
9	6	0.06863601580436862
9	7	0.43604615763658705
9	8	0.40399236631915436
9	9	-1.0
9	10	0.7521482631685433
9	11	0.25609924896170033
9	12	0.5054084838644758
9	13	-1.0
9	14	0.5173413833322732
9	15	-1.0
9	16	-1.0
9	17	0.5245360167469079
9	18	-1.0
9	19	0.5267468987702014
9	20	-1.0
9	21	0.5504097003455779
9	22	0.09414213133866922
9	23	0.2050102690124429
9	24	0.3914571667962211
3	0	-1.0
3	1	-1.0
3	2	-1.0
3	3	0.2659227655924391
3	4	-1.0
3	5	0.7329735365637322
3	6	0.9024346389007749
3	7	0.07402912911631787
3	8	-1.0
3	9	0.7532149871523173
3	10	0.8459227993478887
3	11	0.14607174640575116
3	12	-1.0
3	13	0.5426065564411097
3	14	0.7432655882575668
3	15	0.5102029457367986
3	16	-1.0
3	17	-1.0
3	18	0.02561630291339745
3	19	-1.0
3	20	-1.0
3	21	-1.0
3	22	0.9906502975190814
3	23	0.26600488710309267
3	24	0.6093341573273203
16	0	0.4205331318597514
16	1	-1.0
16	2	0.07507251301344908
16	3	-1.0
16	4	-1.0
16	5	0.09149130585625131
16	6	-1.0
16	7	0.3400425362775734
16	8	-1.0
16	9	-1.0
16	10	-1.0
16	11	-1.0
16	12	0.49845498452698256
16	13	-1.0
16	14	0.22259146322290357
16	15	0.15742386233474126
16	16	-1.0
16	17	-1.0
16	18	0.2809501484608955
16	19	-1.0
16	20	0.3602920027737381
16	21	0.11488386632175784
16	22	-1.0
16	23	0.6138871515627214
16	24	-1.0
6	0	-1.0
6	1	0.5531269110731629
6	2	-1.0
6	3	-1.0
6	4	0.16258833913169013
6	5	0.8379910287300549
6	6	0.5970003530832063
6	7	0.6148805443160985
6	8	0.377793138808597
6	9	-1.0
6	10	0.8580099936452688
6	11	0.7800554619961088
6	12	-1.0
6	13	0.21150197159458117
6	14	-1.0
6	15	-1.0
6	16	0.7384071659347572
6	17	0.48802322311760504
6	18	-1.0
6	19	-1.0
6	20	0.2943558650486079
6	21	-1.0
6	22	0.6812318148617421
6	23	0.014212172661645428
6	24	0.5283231368590608
21	0	-1.0
21	1	-1.0
21	2	0.23192784261995214
21	3	0.8570025068929928
21	4	0.8660060100055181
21	5	0.11876426898598991
21	6	-1.0
21	7	-1.0
21	8	-1.0
21	9	0.19476918069129123
21	10	-1.0
21	11	0.2927675430394513
21	12	-1.0
21	13	0.6431424608353369
21	14	-1.0
21	15	0.8057810580831298
21	16	-1.0
21	17	0.04262614924479691
21	18	-1.0
21	19	-1.0
21	20	0.34024819830573416
21	21	0.948194514996966
21	22	-1.0
21	23	0.5508785518616077
21	24	-1.0
18	0	-1.0
18	1	-1.0
18	2	0.8953450259771693
18	3	-1.0
18	4	0.81087405013138
18	5	0.7582241289364107
18	6	-1.0
18	7	-1.0
18	8	0.570043912662847
18	9	-1.0
18	10	-1.0
18	11	-1.0
18	12	-1.0
18	13	-1.0
18	14	0.2418326648583382
18	15	-1.0
18	16	0.6170774446100913
18	17	0.858074535348661
18	18	0.86880917994449
18	19	-1.0
18	20	-1.0
18	21	0.1805900661897154
18	22	-1.0
18	23	0.9284636555778519
18	24	-1.0
12	0	0.6662932541465549
12	1	0.40613071791710875
12	2	-1.0
12	3	-1.0
12	4	0.558814922974861
12	5	-1.0
12	6	0.8725550147298847
12	7	0.17859721096101389
12	8	-1.0
12	9	0.42319269230083745
12	10	-1.0
12	11	-1.0
12	12	-1.0
12	13	0.6003694953086279
12	14	0.5362874931728203
12	15	0.5755739244647476
12	16	0.9734370210054044
12	17	-1.0
12	18	-1.0
12	19	0.410053873587124
12	20	0.5654205176835032
12	21	-1.0
12	22	0.6655283091540011
12	23	0.6448402801357256
12	24	-1.0
7	0	0.22061030598933273
7	1	0.9638121197409859
7	2	-1.0
7	3	0.1085617693495482
7	4	-1.0
7	5	-1.0
7	6	-1.0
7	7	-1.0
7	8	0.6977546846180525
7	9	-1.0
7	10	0.48868524826879534
7	11	0.6222606642223825
7	12	-1.0
7	13	-1.0
7	14	-1.0
7	15	0.5497057040165395
7	16	0.7686521453329543
7	17	-1.0
7	18	0.5032021807817131
7	19	0.1355786676566828
7	20	-1.0
7	21	0.6839316344967
7	22	-1.0
7	23	-1.0
7	24	-1.0
4	0	-1.0
4	1	0.6301118511713083
4	2	0.7801652762480005
4	3	-1.0
4	4	-1.0
4	5	-1.0
4	6	0.4602837090987043
4	7	0.12802172574662596
4	8	-1.0
4	9	-1.0
4	10	0.08970966102468059
4	11	-1.0
4	12	-1.0
4	13	0.134452098709
4	14	-1.0
4	15	0.3944926243371891
4	16	-1.0
4	17	0.8086563057280055
4	18	-1.0
4	19	-1.0
4	20	-1.0
4	21	-1.0
4	22	-1.0
4	23	-1.0
4	24	0.8420850324692989
19	0	0.4838944925298293
19	1	0.8798259086144922
19	2	-1.0
19	3	-1.0
19	4	0.7779978824849257
19	5	0.04604479193645106
19	6	0.6071284395121849
19	7	0.5834381486341557
19	8	-1.0
19	9	0.6300826758674609
19	10	-1.0
19	11	-1.0
19	12	-1.0
19	13	-1.0
19	14	0.13135584191890626
19	15	-1.0
19	16	-1.0
19	17	0.828955320574181
19	18	-1.0
19	19	0.840757641243354
19	20	-1.0
19	21	-1.0
19	22	-1.0
19	23	0.0010929726746196078
19	24	0.6548501732147203
15	0	0.4912926108467499
15	1	-1.0
15	2	-1.0
15	3	0.995996567534474
15	4	-1.0
15	5	-1.0
15	6	-1.0
15	7	0.6449268855947776
15	8	-1.0
15	9	0.08124198965125784
15	10	-1.0
15	11	-1.0
15	12	-1.0
15	13	-1.0
15	14	0.9305199586126616
15	15	0.2328504381794687
15	16	0.9133026399659769
15	17	0.5171828521508606
15	18	-1.0
15	19	0.5411100781560583
15	20	-1.0
15	21	-1.0
15	22	0.6011411788403632
15	23	0.429059079809437
15	24	-1.0
1	0	0.7907953874099967
1	1	-1.0
1	2	0.30808353655811305
1	3	-1.0
1	4	0.002789627538696604
1	5	-1.0
1	6	0.6250010354832404
1	7	-1.0
1	8	0.7896368935020532
1	9	0.6193779695664628
1	10	0.07297746492342427
1	11	-1.0
1	12	-1.0
1	13	-1.0
1	14	0.8396077279899442
1	15	0.2139129480190649
1	16	-1.0
1	17	0.05226039460937881
1	18	0.9049142112910744
1	19	-1.0
1	20	0.37659128893707594
1	21	0.42296619053565865
1	22	-1.0
1	23	0.17334629450964945
1	24	-1.0
5	0	0.7072956373731837
5	1	0.6076389414726638
5	2	0.28092083787394395
5	3	-1.0
5	4	0.5451355445142223
5	5	-1.0
5	6	0.6298221435333501
5	7	-1.0
5	8	0.7977563227413099
5	9	-1.0
5	10	0.23834438272011615
5	11	-1.0
5	12	-1.0
5	13	-1.0
5	14	-1.0
5	15	0.9889278972127256
5	16	-1.0
5	17	0.5525601246043815
5	18	-1.0
5	19	0.1979025537831638
5	20	-1.0
5	21	-1.0
5	22	0.3280555139705601
5	23	-1.0
5	24	0.09194281081625721
23	0	-1.0
23	1	-1.0
23	2	-1.0
23	3	-1.0
23	4	0.7571755424270765
23	5	0.19133283253879674
23	6	0.26273680966994073
23	7	-1.0
23	8	0.05396530403214761
23	9	-1.0
23	10	0.5684853839088938
23	11	-1.0
23	12	0.5365740879538119
23	13	-1.0
23	14	-1.0
23	15	0.004658333217015254
23	16	0.6917183071766257
23	17	0.6321697764337101
23	18	-1.0
23	19	0.3564609097753373
23	20	-1.0
23	21	-1.0
23	22	-1.0
23	23	-1.0
23	24	0.4876019377881049
10	0	-1.0
10	1	-1.0
10	2	-1.0
10	3	-1.0
10	4	-1.0
10	5	-1.0
10	6	-1.0
10	7	0.514122338765585
10	8	-1.0
10	9	-1.0
10	10	0.4617918092508341
10	11	-1.0
10	12	-1.0
10	13	-1.0
10	14	-1.0
10	15	-1.0
10	16	0.1924351816452453
10	17	-1.0
10	18	0.09561653212522114
10	19	-1.0
10	20	0.8025336954967893
10	21	-1.0
10	22	0.7894025920720413
10	23	0.3494974604576101
10	24	0.5854432850734346
14	0	-1.0
14	1	0.28868066476817345
14	2	-1.0
14	3	0.21527816936858657
14	4	-1.0
14	5	0.5813405048212854
14	6	0.9686865152182209
14	7	0.9702806218294515
14	8	-1.0
14	9	-1.0
14	10	0.9903004603808917
14	11	0.4044451699950302
14	12	-1.0
14	13	-1.0
14	14	0.8810383343876091
14	15	0.9008193896348059
14	16	0.7398408767593794
14	17	0.6977507451290424
14	18	-1.0
14	19	0.3845214091902106
14	20	-1.0
14	21	-1.0
14	22	-1.0
14	23	0.44302502461098225
14	24	0.9240731621907907
22	0	0.07116166332887186
22	1	-1.0
22	2	-1.0
22	3	-1.0
22	4	0.8646407378766738
22	5	-1.0
22	6	0.9178690892912945
22	7	-1.0
22	8	-1.0
22	9	0.26823193308711846
22	10	-1.0
22	11	-1.0
22	12	-1.0
22	13	0.5603547142747513
22	14	0.9441196483157958
22	15	-1.0
22	16	-1.0
22	17	-1.0
22	18	0.15271973275898676
22	19	0.44595308858196747
22	20	-1.0
22	21	0.7876272718952407
22	22	-1.0
22	23	0.20789721039041031
22	24	-1.0
2	0	0.9967528413201201
2	1	-1.0
2	2	-1.0
2	3	-1.0
2	4	-1.0
2	5	-1.0
2	6	-1.0
2	7	0.3035219753864167
2	8	0.339272659379273
2	9	-1.0
2	10	0.899511780199876
2	11	0.5372557821197799
2	12	-1.0
2	13	0.23763230145063807
2	14	-1.0
2	15	-1.0
2	16	-1.0
2	17	0.39012874160982935
2	18	0.6317159067180513
2	19	-1.0
2	20	-1.0
2	21	0.6889581415279877
2	22	0.2543136616226689
2	23	-1.0
2	24	-1.0
8	0	0.47486473323731404
8	1	-1.0
8	2	0.37994861276733194
8	3	-1.0
8	4	0.40126090649140855
8	5	0.12482513895367264
8	6	-1.0
8	7	0.6863404997746625
8	8	0.16982017456017784
8	9	-1.0
8	10	0.18039912153872295
8	11	-1.0
8	12	-1.0
8	13	-1.0
8	14	0.49962851294148247
8	15	0.054659622723264745
8	16	-1.0
8	17	0.10256338952143473
8	18	0.5913020991804174
8	19	0.1530963790627251
8	20	0.8986121329037964
8	21	0.7963868214403212
8	22	0.025419297504720273
8	23	0.19452601475930886
8	24	-1.0
17	0	0.6731374548025914
17	1	-1.0
17	2	-1.0
17	3	0.7358162753006859
17	4	0.062075726118618
17	5	0.05964028278382172
17	6	-1.0
17	7	-1.0
17	8	0.3194869769401796
17	9	-1.0
17	10	0.5375327753159811
17	11	0.47110420514893814
17	12	0.07754098638626561
17	13	0.9122581744054981
17	14	-1.0
17	15	-1.0
17	16	-1.0
17	17	-1.0
17	18	0.3365690035908431
17	19	-1.0
17	20	0.03828271061842203
17	21	0.2569650278702862
17	22	-1.0
17	23	-1.0
17	24	-1.0
25	0	-1.0
25	1	0.07388127551675228
25	2	-1.0
25	3	0.8761670505595549
25	4	0.16890717642191355
25	5	-1.0
25	6	0.1292350950577058
25	7	-1.0
25	8	-1.0
25	9	0.945568920813557
25	10	0.9279416725846028
25	11	-1.0
25	12	-1.0
25	13	0.5515047993894063
25	14	-1.0
25	15	0.3831464149961836
25	16	-1.0
25	17	-1.0
25	18	-1.0
25	19	-1.0
25	20	0.19882039654051475
25	21	0.6988342227082345
25	22	-1.0
25	23	-1.0
25	24	-1.0
24	0	-1.0
24	1	0.28776950144481306
24	2	-1.0
24	3	-1.0
24	4	-1.0
24	5	0.5226601004803406
24	6	-1.0
24	7	0.2722851393215131
24	8	0.9879522995629021
24	9	0.7878771828008154
24	10	0.4274471228583002
24	11	-1.0
24	12	0.8466298137545881
24	13	-1.0
24	14	0.6155618000873939
24	15	0.6841844200710109
24	16	-1.0
24	17	0.010192698697795599
24	18	-1.0
24	19	-1.0
24	20	-1.0
24	21	0.4639399088748972
24	22	0.4569422395290803
24	23	-1.0
24	24	0.8666633235711863
11	0	-1.0
11	1	0.6200471262863895
11	2	0.01674662955881967
11	3	0.1420273937604981
11	4	0.1528314764380685
11	5	-1.0
11	6	0.8152439830322008
11	7	0.06443468313310508
11	8	-1.0
11	9	-1.0
11	10	0.19432504690604857
11	11	-1.0
11	12	-1.0
11	13	0.428269968488878
11	14	0.052724064681984095
11	15	0.021197230849033688
11	16	-1.0
11	17	-1.0
11	18	0.3444917467248325
11	19	0.0695675985525136
11	20	0.7156361786605594
11	21	0.7246174230912301
11	22	-1.0
11	23	-1.0
11	24	0.9349829401700698
13	0	-1.0
13	1	0.8199551014406891
13	2	-1.0
13	3	-1.0
13	4	-1.0
13	5	-1.0
13	6	-1.0
13	7	0.46304248880650334
13	8	0.8147016694705986
13	9	-1.0
13	10	0.23579415253965286
13	11	0.345443604148055
13	12	-1.0
13	13	0.6735963093649535
13	14	0.9924327452316823
13	15	-1.0
13	16	-1.0
13	17	0.2514177291114208
13	18	0.24096673079117847
13	19	-1.0
13	20	-1.0
13	21	0.3330783347569469
13	22	0.35534433908241025
13	23	-1.0
13	24	-1.0
20	0	0.8368225238564019
20	1	-1.0
20	2	-1.0
20	3	-1.0
20	4	-1.0
20	5	-1.0
20	6	-1.0
20	7	0.3165589116838873
20	8	-1.0
20	9	-1.0
20	10	-1.0
20	11	0.043689324036398136
20	12	0.5543848605285605
20	13	0.699873416129034
20	14	-1.0
20	15	0.2762475850486571
20	16	-1.0
20	17	0.8982975504464603
20	18	-1.0
20	19	-1.0
20	20	0.23309145662669128
20	21	-1.0
20	22	0.48920277818342073
20	23	0.010957501529203495
20	24	-1.0
