# Supplementary material for: Nurse-patient relationship for multi-period home health care routing and scheduling problem
Source: PLoS One. 2022 May 27;17(5):e0268517. doi: 10.1371/journal.pone.0268517 (PMC9140252; doi:10.1371/journal.pone.0268517)
Supplement: S1 Dataset — (ZIP) [file pone.0268517.s001.zip › MPHHCP Dataset/pr16/customer-detail.csv]

CUST NO.	XCOORD	YCOORD	DEMAND	READY TIME	DUE DATE	SERVICE TIME
1	-2.68	-9.47	0	0	1000	0
2	-66.17	-37.81	50	91	394	60
3	2.67	-35.22	50	226	479	60
4	38.75	8.62	50	246	519	60
5	62.65	20.67	50	166	484	60
6	60.97	-6.11	50	270	625	60
7	-98.53	-39.53	50	114	451	60
8	8.41	-81.27	50	65	417	60
9	-14.57	26.06	50	84	335	60
10	-34.19	-76.7	50	157	393	60
11	55.15	-33.91	50	263	565	60
12	15.87	8.72	50	261	582	60
13	-63.42	-20.28	50	189	471	60
14	-9.36	-42.21	50	262	443	60
15	-53.62	3.73	50	244	568	60
16	53.49	-3.31	50	253	449	60
17	-22.61	-32.79	50	116	375	60
18	39.61	-1.55	50	221	559	60
19	16.7	-22.75	50	274	456	60
20	-51.24	-13.76	50	87	361	60
21	-29.91	14.38	50	159	496	60
22	-70.44	-27.91	50	226	481	60
23	-75.39	-30.81	50	94	366	60
24	10.59	-28.93	50	288	490	60
25	86.34	-45.93	50	133	354	60
26	3.86	34.58	50	271	511	60
