# Supplementary material for: Nurse-patient relationship for multi-period home health care routing and scheduling problem
Source: PLoS One. 2022 May 27;17(5):e0268517. doi: 10.1371/journal.pone.0268517 (PMC9140252; doi:10.1371/journal.pone.0268517)
Supplement: S1 Dataset — (ZIP) [file pone.0268517.s001.zip › MPHHCP Dataset/pr16/customer.csv]

Day	Customer
0	9
0	10
0	11
0	13
0	14
0	17
0	19
0	21
1	1
1	5
1	6
1	12
1	13
1	15
1	17
1	18
1	20
1	25
2	2
2	3
2	5
2	6
2	8
2	9
2	13
2	17
2	19
2	21
2	22
2	24
3	2
3	7
3	10
3	18
3	20
3	21
3	24
4	2
4	13
4	17
4	18
4	19
4	23
4	24
4	25
5	1
5	3
5	4
5	13
5	18
5	19
5	21
5	22
6	3
6	7
6	10
6	12
6	14
6	15
6	16
6	17
6	18
6	23
6	24
7	1
7	9
7	10
7	13
7	14
7	17
7	19
7	21
8	1
8	5
8	6
8	11
8	12
8	13
8	15
8	22
8	24
8	25
9	2
9	3
9	5
9	6
9	8
9	11
9	13
9	16
9	17
9	19
9	21
9	22
10	1
10	6
10	7
10	10
10	12
10	13
10	16
10	17
10	20
10	21
10	24
11	2
11	9
11	13
11	17
11	18
11	19
11	20
11	23
11	25
12	1
12	3
12	4
12	19
12	21
13	3
13	7
13	10
13	12
13	14
13	15
13	16
13	17
13	18
13	23
13	24
13	25
14	6
14	9
14	10
14	11
14	12
14	13
14	14
14	15
14	16
14	17
14	19
14	21
15	1
15	5
15	6
15	11
15	12
15	15
15	17
15	20
15	22
15	24
15	25
16	2
16	3
16	5
16	6
16	9
16	11
16	13
16	17
16	21
16	22
16	24
17	1
17	2
17	5
17	6
17	7
17	10
17	12
17	16
17	17
17	18
17	19
17	24
18	2
18	9
18	12
18	13
18	17
18	18
18	19
18	24
18	25
19	1
19	3
19	4
19	13
19	19
19	21
19	24
20	3
20	10
20	12
20	14
20	15
20	17
20	23
20	24
20	25
21	1
21	6
21	10
21	12
21	13
21	15
21	16
21	17
21	19
21	21
22	1
22	5
22	6
22	11
22	12
22	13
22	15
22	17
22	18
22	20
22	22
22	24
23	2
23	3
23	6
23	8
23	17
23	19
23	21
24	1
24	5
24	6
24	7
24	10
24	12
24	13
24	17
24	18
24	19
24	20
24	21
24	24
25	2
25	9
25	12
25	13
25	17
25	23
25	24
25	25
26	1
26	3
26	4
26	13
26	19
26	21
26	22
26	24
27	7
27	12
27	15
27	17
27	18
27	23
27	24
