# Supplementary material for: Nurse-patient relationship for multi-period home health care routing and scheduling problem
Source: PLoS One. 2022 May 27;17(5):e0268517. doi: 10.1371/journal.pone.0268517 (PMC9140252; doi:10.1371/journal.pone.0268517)
Supplement: S1 Dataset — (ZIP) [file pone.0268517.s001.zip › MPHHCP Dataset/pr16/nurse.csv]

Day	Nurse
0	1
0	2
0	7
0	8
0	9
0	11
0	15
0	16
0	20
0	22
0	23
1	0
1	4
1	5
1	8
1	10
1	12
1	17
1	18
1	20
1	22
2	0
2	1
2	2
2	4
2	7
2	9
2	10
2	15
2	16
2	19
2	20
2	23
3	0
3	4
3	6
3	8
3	10
3	15
3	17
3	18
3	22
4	2
4	3
4	4
4	6
4	9
4	11
4	14
4	15
4	19
4	20
4	22
4	23
5	1
5	3
5	4
5	8
5	9
5	10
5	15
5	18
5	19
5	20
6	1
6	3
6	7
6	12
6	13
6	20
6	22
6	23
6	24
7	1
7	2
7	7
7	8
7	9
7	11
7	15
7	20
7	22
7	23
8	0
8	1
8	4
8	5
8	8
8	10
8	12
8	17
8	18
8	20
8	22
9	0
9	1
9	2
9	7
9	9
9	10
9	15
9	16
9	19
9	20
9	23
10	0
10	4
10	6
10	8
10	10
10	17
10	18
10	22
11	2
11	3
11	4
11	6
11	7
11	9
11	11
11	14
11	15
11	19
11	20
11	22
11	23
11	24
12	1
12	3
12	4
12	8
12	9
12	10
12	15
12	18
12	19
12	21
13	1
13	3
13	7
13	12
13	13
13	20
13	22
13	23
13	24
14	1
14	2
14	7
14	8
14	9
14	11
14	15
14	16
14	20
14	22
14	23
15	0
15	4
15	5
15	8
15	10
15	12
15	17
15	18
15	20
16	0
16	1
16	2
16	7
16	9
16	10
16	15
16	16
16	19
16	20
17	0
17	4
17	6
17	8
17	10
17	15
17	17
17	18
18	2
18	3
18	4
18	6
18	7
18	9
18	11
18	14
18	15
18	19
18	20
18	22
18	23
18	24
19	1
19	3
19	4
19	8
19	9
19	10
19	15
19	18
19	19
19	20
19	21
20	1
20	3
20	7
20	12
20	13
20	20
20	22
20	23
20	24
21	1
21	2
21	7
21	8
21	9
21	11
21	16
21	20
21	22
21	23
22	0
22	1
22	4
22	5
22	8
22	10
22	12
22	17
22	18
22	20
22	22
23	0
23	1
23	2
23	4
23	7
23	9
23	10
23	15
23	16
23	20
23	23
24	0
24	4
24	6
24	8
24	10
24	15
24	17
24	18
24	22
25	2
25	3
25	4
25	6
25	7
25	9
25	11
25	14
25	15
25	19
25	20
25	22
25	23
25	24
26	1
26	3
26	4
26	8
26	9
26	15
26	18
26	19
26	21
27	1
27	3
27	7
27	13
27	20
27	22
27	23
27	24
