# Supplementary material for: Nurse-patient relationship for multi-period home health care routing and scheduling problem
Source: PLoS One. 2022 May 27;17(5):e0268517. doi: 10.1371/journal.pone.0268517 (PMC9140252; doi:10.1371/journal.pone.0268517)
Supplement: S1 Dataset — (ZIP) [file pone.0268517.s001.zip › MPHHCP Dataset/pr16/preference.csv]

customer	vehicle	prefscore
9	0	-1.0
9	1	0.7991805457687693
9	2	0.1462574107727851
9	3	-1.0
9	4	0.5672783044954859
9	5	-1.0
9	6	-1.0
9	7	-1.0
9	8	0.2536066609824569
9	9	-1.0
9	10	-1.0
9	11	0.4228778447215007
9	12	-1.0
9	13	-1.0
9	14	0.6699026196075201
9	15	0.6911868419539263
9	16	-1.0
9	17	-1.0
9	18	0.04049027883840006
9	19	-1.0
9	20	-1.0
9	21	0.9373205274819023
9	22	0.3664437300471396
9	23	0.15309921952812366
9	24	0.11550767419382324
3	0	0.9123889239118244
3	1	0.0021850729851964346
3	2	-1.0
3	3	-1.0
3	4	-1.0
3	5	0.939747618337327
3	6	0.9727789675823888
3	7	0.9650872972173683
3	8	0.06514462544517097
3	9	-1.0
3	10	-1.0
3	11	0.7638828195348635
3	12	0.4957168086583995
3	13	0.13492255749276438
3	14	-1.0
3	15	0.7501458822864568
3	16	-1.0
3	17	0.22479729642998136
3	18	0.18578669137654913
3	19	0.2455960096303469
3	20	-1.0
3	21	-1.0
3	22	0.5754830092409233
3	23	-1.0
3	24	0.9491321190385885
16	0	0.22689932328051754
16	1	-1.0
16	2	-1.0
16	3	0.8253426456455732
16	4	0.695644802441163
16	5	-1.0
16	6	-1.0
16	7	-1.0
16	8	-1.0
16	9	-1.0
16	10	-1.0
16	11	0.7504172058056029
16	12	0.005760786396757478
16	13	-1.0
16	14	-1.0
16	15	0.47910661284154454
16	16	-1.0
16	17	-1.0
16	18	-1.0
16	19	0.6084938428488675
16	20	0.768341964804096
16	21	0.1662341061701701
16	22	-1.0
16	23	-1.0
16	24	-1.0
6	0	-1.0
6	1	0.5387532636112112
6	2	0.7757669614402433
6	3	0.44982419563168485
6	4	0.41919399892638187
6	5	-1.0
6	6	-1.0
6	7	-1.0
6	8	-1.0
6	9	-1.0
6	10	-1.0
6	11	0.3979610256735806
6	12	-1.0
6	13	-1.0
6	14	0.9769106707512678
6	15	0.5729417871688619
6	16	0.35892087523841976
6	17	0.2668807608426197
6	18	0.3987988280488951
6	19	-1.0
6	20	0.7448431691742236
6	21	-1.0
6	22	-1.0
6	23	-1.0
6	24	-1.0
21	0	-1.0
21	1	0.29736338025626996
21	2	-1.0
21	3	-1.0
21	4	-1.0
21	5	-1.0
21	6	0.7892092665251412
21	7	0.16787445723996153
21	8	-1.0
21	9	0.5295586595351517
21	10	0.7885281172343015
21	11	0.02442795810023668
21	12	-1.0
21	13	-1.0
21	14	-1.0
21	15	0.6104772653645442
21	16	-1.0
21	17	0.7327060587353448
21	18	-1.0
21	19	-1.0
21	20	0.7918044248106384
21	21	-1.0
21	22	-1.0
21	23	-1.0
21	24	-1.0
18	0	-1.0
18	1	-1.0
18	2	-1.0
18	3	-1.0
18	4	-1.0
18	5	0.3547970857445405
18	6	-1.0
18	7	-1.0
18	8	0.15510293934232566
18	9	0.9827414718303376
18	10	0.970424525650029
18	11	0.2382505318173609
18	12	-1.0
18	13	0.38625842976925395
18	14	-1.0
18	15	-1.0
18	16	-1.0
18	17	0.15930199229324493
18	18	0.031743987364780235
18	19	-1.0
18	20	-1.0
18	21	-1.0
18	22	0.7320169545630909
18	23	0.22807589695598096
18	24	-1.0
12	0	0.7990122671740653
12	1	-1.0
12	2	0.5331495515958823
12	3	0.9831900161818066
12	4	0.933448176082561
12	5	0.8419042725899379
12	6	-1.0
12	7	-1.0
12	8	-1.0
12	9	0.3924127428452425
12	10	0.9649298690591843
12	11	0.030759707962293326
12	12	-1.0
12	13	-1.0
12	14	0.020984367100915224
12	15	0.899513327964979
12	16	0.7997376765072134
12	17	0.0864792909969192
12	18	-1.0
12	19	0.10694285952559413
12	20	-1.0
12	21	-1.0
12	22	-1.0
12	23	0.06706173720290931
12	24	-1.0
7	0	0.30280630775130035
7	1	0.8462239639843164
7	2	0.3767663449409504
7	3	-1.0
7	4	-1.0
7	5	-1.0
7	6	0.12785602298838694
7	7	-1.0
7	8	0.13520706227353863
7	9	0.4777430982380628
7	10	-1.0
7	11	0.7351025597732573
7	12	0.9807269165119176
7	13	-1.0
7	14	-1.0
7	15	-1.0
7	16	0.7134676268873068
7	17	-1.0
7	18	0.4874696548288402
7	19	-1.0
7	20	-1.0
7	21	-1.0
7	22	0.058264138907034635
7	23	-1.0
7	24	-1.0
4	0	-1.0
4	1	0.02595194916368082
4	2	0.40059821741796575
4	3	0.8960617467644376
4	4	-1.0
4	5	-1.0
4	6	0.21432925593576047
4	7	0.32544723191067726
4	8	0.6978116299133378
4	9	0.9753624619617823
4	10	-1.0
4	11	-1.0
4	12	0.21914873341977914
4	13	-1.0
4	14	-1.0
4	15	-1.0
4	16	0.15164756405823687
4	17	-1.0
4	18	0.21930290136179154
4	19	-1.0
4	20	-1.0
4	21	-1.0
4	22	-1.0
4	23	0.0019847257222213033
4	24	0.2665442835045677
19	0	0.11490527894950187
19	1	-1.0
19	2	0.9007105217805378
19	3	0.9462201138901207
19	4	0.09879644849194347
19	5	-1.0
19	6	0.5392050906580734
19	7	-1.0
19	8	0.9966203808613884
19	9	-1.0
19	10	0.8678951607870572
19	11	-1.0
19	12	-1.0
19	13	0.8680219737623451
19	14	-1.0
19	15	-1.0
19	16	0.5732466383303985
19	17	-1.0
19	18	0.3250702590579049
19	19	0.8232859063860777
19	20	-1.0
19	21	0.3722817818690417
19	22	0.026345340516260363
19	23	-1.0
19	24	-1.0
15	0	0.36573404341297744
15	1	0.03948881748365907
15	2	0.7093814185376379
15	3	0.021743351301062974
15	4	-1.0
15	5	0.9688249354940919
15	6	-1.0
15	7	-1.0
15	8	-1.0
15	9	-1.0
15	10	0.28431069185629265
15	11	0.40349732504576985
15	12	-1.0
15	13	0.4249172178497884
15	14	-1.0
15	15	-1.0
15	16	-1.0
15	17	-1.0
15	18	-1.0
15	19	-1.0
15	20	0.5022701458989421
15	21	-1.0
15	22	0.2585291344824805
15	23	0.6649529551680359
15	24	0.34205331266137606
1	0	0.334022164888073
1	1	-1.0
1	2	-1.0
1	3	0.38079650808600174
1	4	0.7018696454992024
1	5	0.8644860611555856
1	6	0.5565331726524437
1	7	-1.0
1	8	0.1315393550111239
1	9	-1.0
1	10	-1.0
1	11	-1.0
1	12	-1.0
1	13	-1.0
1	14	0.7813946030554831
1	15	-1.0
1	16	-1.0
1	17	-1.0
1	18	0.9904853361001564
1	19	-1.0
1	20	0.09733608441735975
1	21	-1.0
1	22	0.7824440055087013
1	23	-1.0
1	24	-1.0
5	0	-1.0
5	1	0.3270204984536037
5	2	-1.0
5	3	0.04689587863153033
5	4	-1.0
5	5	-1.0
5	6	-1.0
5	7	-1.0
5	8	0.07059456456188384
5	9	0.6377255041353128
5	10	-1.0
5	11	-1.0
5	12	0.9617463342037653
5	13	0.8750504564501652
5	14	0.9101777608257287
5	15	-1.0
5	16	-1.0
5	17	0.9313023074267097
5	18	-1.0
5	19	0.792815839111524
5	20	0.22273638705313215
5	21	-1.0
5	22	-1.0
5	23	0.8445188716549947
5	24	-1.0
23	0	0.8414332181181802
23	1	-1.0
23	2	0.9267683919046128
23	3	0.42735213623802104
23	4	-1.0
23	5	0.07318224251630467
23	6	-1.0
23	7	0.8515663384974836
23	8	0.8994008508771656
23	9	0.7026293262073865
23	10	0.47530141752566235
23	11	0.9046224620704106
23	12	0.2858235303574215
23	13	0.00965880771720673
23	14	0.4154285619482927
23	15	0.3402805245925573
23	16	0.5113055941394972
23	17	0.040360980540577795
23	18	0.8242558518343767
23	19	0.5149280920816776
23	20	-1.0
23	21	0.554181116290263
23	22	0.5183787428871254
23	23	0.41828440563147196
23	24	0.8379006474206663
10	0	-1.0
10	1	-1.0
10	2	-1.0
10	3	-1.0
10	4	0.5675920420873252
10	5	0.5686273038038742
10	6	0.06256379730164063
10	7	-1.0
10	8	0.12454993455634011
10	9	-1.0
10	10	-1.0
10	11	-1.0
10	12	-1.0
10	13	-1.0
10	14	-1.0
10	15	0.4010393075870847
10	16	0.5139695578548091
10	17	0.9059603302879153
10	18	0.9663921833983403
10	19	-1.0
10	20	-1.0
10	21	0.9889884070051865
10	22	0.3153003297159436
10	23	0.20682402717610437
10	24	0.7355591871256514
14	0	0.19098699968227872
14	1	0.4014150367466853
14	2	-1.0
14	3	-1.0
14	4	0.8407961784936752
14	5	0.09570469742652721
14	6	0.7667713646322128
14	7	-1.0
14	8	-1.0
14	9	-1.0
14	10	-1.0
14	11	0.1762138919362115
14	12	-1.0
14	13	0.3706490945811517
14	14	0.2836157473712392
14	15	0.4361227615986649
14	16	0.018071119219633114
14	17	0.5162412222759325
14	18	-1.0
14	19	0.6416043952993783
14	20	0.9176478593601473
14	21	0.14370207797968437
14	22	-1.0
14	23	-1.0
14	24	0.6829587465898098
22	0	0.5456362339067543
22	1	0.6449041495676702
22	2	0.5265412374739004
22	3	-1.0
22	4	-1.0
22	5	-1.0
22	6	0.7569922566487305
22	7	-1.0
22	8	-1.0
22	9	0.6699937786912249
22	10	0.4442556280311958
22	11	0.11151388874729973
22	12	-1.0
22	13	-1.0
22	14	-1.0
22	15	0.40545890033382015
22	16	0.6780357617485728
22	17	-1.0
22	18	0.1464383851418033
22	19	-1.0
22	20	0.9858052042835824
22	21	-1.0
22	22	0.9245449993429675
22	23	0.7896598546419259
22	24	0.7676550369496863
2	0	0.4633717339641672
2	1	0.014163581999685038
2	2	-1.0
2	3	-1.0
2	4	-1.0
2	5	0.8477479573019506
2	6	-1.0
2	7	-1.0
2	8	-1.0
2	9	0.8235673563451668
2	10	-1.0
2	11	0.013985900752578106
2	12	0.16669657083993972
2	13	-1.0
2	14	0.34113423467193216
2	15	0.7415394427478823
2	16	-1.0
2	17	-1.0
2	18	0.9855685096160983
2	19	-1.0
2	20	0.00732173912173506
2	21	-1.0
2	22	0.34505548150810994
2	23	-1.0
2	24	-1.0
8	0	0.5798952284924825
8	1	-1.0
8	2	-1.0
8	3	-1.0
8	4	-1.0
8	5	-1.0
8	6	0.19484027852308627
8	7	0.8260824074618907
8	8	0.9921950590190037
8	9	-1.0
8	10	-1.0
8	11	-1.0
8	12	0.40830388822835084
8	13	0.19998303217496272
8	14	-1.0
8	15	-1.0
8	16	-1.0
8	17	0.4446955609625439
8	18	-1.0
8	19	0.9029002342601142
8	20	-1.0
8	21	0.8077061107373741
8	22	-1.0
8	23	-1.0
8	24	-1.0
17	0	0.05092336765080652
17	1	0.8965503672165682
17	2	0.2631950913483765
17	3	-1.0
17	4	0.11946555901547928
17	5	-1.0
17	6	0.4654405463232065
17	7	0.38552843085864374
17	8	-1.0
17	9	-1.0
17	10	-1.0
17	11	-1.0
17	12	0.07493419575243299
17	13	-1.0
17	14	-1.0
17	15	0.13402057527744993
17	16	0.08076384392224467
17	17	0.3619702544747785
17	18	-1.0
17	19	-1.0
17	20	-1.0
17	21	0.2742534329430487
17	22	0.6442193421769222
17	23	0.0424007267931521
17	24	0.891034274291805
25	0	0.1096866725902591
25	1	-1.0
25	2	0.3367757010572876
25	3	0.21641036166757788
25	4	-1.0
25	5	-1.0
25	6	0.3807583557502111
25	7	0.1503118433677766
25	8	0.40023446837795496
25	9	-1.0
25	10	0.4470874738773072
25	11	-1.0
25	12	0.6203190721297507
25	13	-1.0
25	14	0.775368436061733
25	15	-1.0
25	16	-1.0
25	17	0.1896374731006234
25	18	0.9008730309095104
25	19	-1.0
25	20	-1.0
25	21	0.15176931227411494
25	22	0.6385152263109611
25	23	0.15468902886153468
25	24	0.9379664288785446
24	0	-1.0
24	1	-1.0
24	2	0.025527523508257932
24	3	-1.0
24	4	0.8528786283688569
24	5	-1.0
24	6	0.6600511822316313
24	7	0.1463755688909847
24	8	0.9929771782429395
24	9	0.4097811288060098
24	10	0.25523341823569723
24	11	0.3285305864566891
24	12	0.9202204510545746
24	13	0.5597465244251915
24	14	-1.0
24	15	-1.0
24	16	0.8783873199983019
24	17	0.736421785944248
24	18	0.38593028914883565
24	19	-1.0
24	20	-1.0
24	21	0.28489527241365875
24	22	-1.0
24	23	-1.0
24	24	0.28096563202923
11	0	0.2598665928532621
11	1	-1.0
11	2	-1.0
11	3	0.49448481467863903
11	4	1.1236355715993351E-4
11	5	-1.0
11	6	0.907566426332473
11	7	-1.0
11	8	0.6091451596117008
11	9	0.8975634982291468
11	10	-1.0
11	11	0.8578166798194522
11	12	0.888903911188835
11	13	-1.0
11	14	-1.0
11	15	0.8411272916093191
11	16	0.3102419220338207
11	17	0.9320011172722513
11	18	0.6279960852154078
11	19	-1.0
11	20	0.6314454887711912
11	21	0.6560341739010511
11	22	0.38436766418066515
11	23	0.5119825609725526
11	24	0.3655351722678465
13	0	-1.0
13	1	0.9436127772537644
13	2	0.022615954252957926
13	3	0.1442745143456925
13	4	0.8211024290117956
13	5	0.5802954904395776
13	6	0.05306930233134721
13	7	0.16946799584485428
13	8	0.6761874404669099
13	9	0.652067166556892
13	10	0.23638199328470466
13	11	0.2879469540603875
13	12	-1.0
13	13	0.5725890042270914
13	14	0.13236664520028818
13	15	-1.0
13	16	-1.0
13	17	-1.0
13	18	0.43834599784147554
13	19	-1.0
13	20	0.21646696955243938
13	21	0.3597092567500674
13	22	0.8432318873886705
13	23	-1.0
13	24	0.5611341943431082
20	0	0.05073600070458972
20	1	-1.0
20	2	-1.0
20	3	-1.0
20	4	0.23119615095605583
20	5	0.976681732376203
20	6	-1.0
20	7	-1.0
20	8	-1.0
20	9	0.5610601600161108
20	10	-1.0
20	11	0.0515833408151698
20	12	0.5191669382663198
20	13	-1.0
20	14	0.28457037252749984
20	15	-1.0
20	16	0.3607705902129096
20	17	0.2411873425283546
20	18	0.49092420880236554
20	19	0.09633161415179914
20	20	0.22724521619362903
20	21	0.38726083075172535
20	22	-1.0
20	23	0.6948154641447213
20	24	0.45980501615226277
