# Supplementary material for: Nurse-patient relationship for multi-period home health care routing and scheduling problem
Source: PLoS One. 2022 May 27;17(5):e0268517. doi: 10.1371/journal.pone.0268517 (PMC9140252; doi:10.1371/journal.pone.0268517)
Supplement: S1 Dataset — (ZIP) [file pone.0268517.s001.zip › MPHHCP Dataset/pr17/customer-detail.csv]

CUST NO.	XCOORD	YCOORD	DEMAND	READY TIME	DUE DATE	SERVICE TIME
1	10.63	9.33	0	0	1000	0
2	-92.7	-59.18	50	91	394	60
3	71.18	12.54	50	226	479	60
4	31.54	66.64	50	246	519	60
5	-4.69	25.54	50	166	484	60
6	-30.19	67.77	50	270	625	60
7	12.68	-57.47	50	114	451	60
8	-32.35	-20.97	50	65	417	60
9	19.91	48.98	50	84	335	60
10	13.2	-19.14	50	157	393	60
11	54.88	-41.17	50	263	565	60
12	15.06	-25.17	50	261	582	60
13	-50.6	-16.42	50	189	471	60
14	-29.73	17.08	50	262	443	60
15	17.54	1.58	50	244	568	60
16	11.13	77.22	50	253	449	60
17	33.75	71.26	50	116	375	60
18	-56.01	-10.39	50	221	559	60
19	57.87	-16.29	50	274	456	60
20	10.72	-18.79	50	87	361	60
21	53.09	-18.75	50	159	496	60
22	1.57	7.53	50	226	481	60
23	31.53	48.94	50	94	366	60
24	-66.83	-37.85	50	288	490	60
25	-70.74	62.24	50	133	354	60
26	32.54	23.1	50	271	511	60
