# Supplementary material for: Nurse-patient relationship for multi-period home health care routing and scheduling problem
Source: PLoS One. 2022 May 27;17(5):e0268517. doi: 10.1371/journal.pone.0268517 (PMC9140252; doi:10.1371/journal.pone.0268517)
Supplement: S1 Dataset — (ZIP) [file pone.0268517.s001.zip › MPHHCP Dataset/pr17/customer.csv]

Day	Customer
0	2
0	3
0	7
0	8
0	10
0	12
0	13
0	17
0	18
0	20
0	23
0	25
1	6
1	10
1	13
1	16
1	17
1	19
1	21
1	22
1	23
1	25
2	3
2	7
2	9
2	11
2	12
2	14
2	16
2	17
2	18
2	20
2	22
2	23
3	1
3	2
3	4
3	5
3	7
3	8
3	9
3	10
3	11
3	15
3	18
3	21
3	23
3	24
4	1
4	8
4	12
4	14
4	15
4	17
4	20
4	21
4	22
4	23
5	4
5	9
5	11
5	13
5	14
5	18
5	20
5	21
6	9
6	12
6	14
6	17
6	21
7	1
7	2
7	3
7	4
7	7
7	8
7	10
7	12
7	13
7	15
7	17
7	18
7	25
8	6
8	10
8	13
8	14
8	16
8	17
8	19
8	21
8	22
8	23
8	25
9	1
9	3
9	6
9	9
9	11
9	12
9	14
9	16
9	17
9	18
9	20
9	21
9	22
10	2
10	3
10	4
10	5
10	7
10	9
10	10
10	15
10	17
10	18
10	20
10	21
10	23
10	24
11	1
11	8
11	10
11	12
11	13
11	14
11	15
11	17
11	19
11	20
11	21
11	22
11	23
12	4
12	5
12	6
12	9
12	11
12	14
12	18
12	20
12	21
13	4
13	5
13	8
13	9
13	10
13	12
13	14
13	17
13	21
14	3
14	4
14	7
14	8
14	12
14	13
14	15
14	17
14	18
14	20
14	23
14	25
15	10
15	13
15	14
15	17
15	19
15	22
15	23
15	25
16	1
16	3
16	6
16	9
16	11
16	12
16	14
16	17
16	18
16	20
16	21
16	23
17	1
17	2
17	3
17	4
17	5
17	7
17	8
17	9
17	11
17	15
17	17
17	18
17	20
17	21
17	23
18	1
18	4
18	9
18	10
18	13
18	14
18	15
18	17
18	19
18	20
18	22
18	23
19	4
19	6
19	9
19	11
19	13
19	18
19	20
19	21
20	4
20	5
20	6
20	8
20	10
20	12
20	14
20	17
21	1
21	3
21	4
21	7
21	8
21	12
21	13
21	15
21	17
21	18
21	20
21	23
21	25
22	6
22	10
22	13
22	16
22	17
22	19
22	21
22	22
22	23
22	25
23	1
23	3
23	7
23	9
23	12
23	14
23	16
23	17
23	18
23	20
23	21
23	22
23	23
24	1
24	2
24	5
24	7
24	9
24	10
24	11
24	15
24	17
24	18
24	20
24	21
24	24
25	4
25	8
25	9
25	10
25	12
25	13
25	14
25	17
25	20
25	21
25	22
25	23
26	5
26	6
26	9
26	11
26	13
26	14
26	18
26	20
27	4
27	5
27	6
27	12
27	14
27	17
27	21
