# Supplementary material for: Nurse-patient relationship for multi-period home health care routing and scheduling problem
Source: PLoS One. 2022 May 27;17(5):e0268517. doi: 10.1371/journal.pone.0268517 (PMC9140252; doi:10.1371/journal.pone.0268517)
Supplement: S1 Dataset — (ZIP) [file pone.0268517.s001.zip › MPHHCP Dataset/pr17/nurse.csv]

Day	Nurse
0	0
0	1
0	5
0	7
0	9
0	11
0	12
0	18
0	19
0	20
0	22
0	23
0	24
1	0
1	1
1	4
1	6
1	8
1	10
1	12
1	13
1	14
1	15
1	18
1	21
1	22
2	3
2	4
2	5
2	6
2	8
2	9
2	10
2	13
2	16
2	17
2	18
2	20
2	21
2	24
3	0
3	1
3	3
3	4
3	7
3	9
3	10
3	11
3	12
3	16
3	17
3	18
3	22
3	24
4	0
4	1
4	3
4	4
4	5
4	7
4	10
4	11
4	12
4	14
4	16
4	17
4	20
4	22
4	23
4	24
5	0
5	3
5	4
5	5
5	6
5	8
5	9
5	10
5	14
5	18
5	21
5	22
5	23
5	24
6	0
6	2
6	5
6	6
6	8
6	11
6	13
6	18
6	19
6	20
6	21
6	22
7	0
7	1
7	5
7	9
7	11
7	12
7	17
7	18
7	19
7	20
7	21
7	23
7	24
8	0
8	1
8	4
8	6
8	8
8	10
8	12
8	13
8	14
8	15
8	16
8	18
8	21
8	22
9	3
9	4
9	6
9	8
9	9
9	10
9	13
9	16
9	17
9	20
9	21
9	24
10	0
10	1
10	3
10	4
10	9
10	10
10	11
10	12
10	16
10	17
10	18
10	22
10	24
11	0
11	1
11	3
11	4
11	5
11	7
11	10
11	11
11	12
11	14
11	16
11	17
11	20
11	23
11	24
12	0
12	1
12	3
12	4
12	5
12	6
12	9
12	10
12	14
12	18
12	21
12	22
12	23
12	24
13	0
13	2
13	5
13	6
13	8
13	11
13	13
13	18
13	19
13	20
13	21
13	22
14	0
14	1
14	5
14	7
14	9
14	11
14	12
14	17
14	18
14	19
14	20
14	21
14	22
14	23
14	24
15	0
15	1
15	4
15	6
15	8
15	12
15	13
15	14
15	15
15	18
15	21
15	22
16	3
16	4
16	5
16	6
16	8
16	9
16	10
16	16
16	17
16	18
16	20
16	21
16	24
17	1
17	3
17	4
17	7
17	9
17	10
17	11
17	12
17	16
17	17
17	18
17	24
18	0
18	1
18	3
18	4
18	5
18	7
18	10
18	11
18	12
18	14
18	16
18	17
18	20
18	22
18	23
18	24
19	0
19	1
19	4
19	5
19	6
19	8
19	9
19	10
19	14
19	18
19	21
19	22
19	23
19	24
20	0
20	6
20	8
20	11
20	13
20	18
20	19
20	20
20	21
21	0
21	1
21	5
21	7
21	9
21	11
21	12
21	17
21	18
21	19
21	20
21	21
21	23
21	24
22	0
22	1
22	4
22	6
22	8
22	10
22	12
22	13
22	14
22	15
22	16
22	21
22	22
23	3
23	4
23	5
23	6
23	8
23	9
23	10
23	13
23	17
23	18
23	20
23	21
23	24
24	0
24	1
24	3
24	4
24	7
24	9
24	10
24	11
24	12
24	16
24	17
24	18
24	22
24	24
25	0
25	1
25	3
25	4
25	5
25	7
25	10
25	11
25	12
25	14
25	16
25	17
25	20
25	22
25	23
25	24
26	0
26	1
26	3
26	4
26	5
26	6
26	8
26	9
26	10
26	14
26	18
26	21
26	22
26	23
26	24
27	0
27	2
27	5
27	6
27	8
27	11
27	13
27	18
27	19
27	20
27	21
27	22
