# Supplementary material for: Nurse-patient relationship for multi-period home health care routing and scheduling problem
Source: PLoS One. 2022 May 27;17(5):e0268517. doi: 10.1371/journal.pone.0268517 (PMC9140252; doi:10.1371/journal.pone.0268517)
Supplement: S1 Dataset — (ZIP) [file pone.0268517.s001.zip › MPHHCP Dataset/pr17/preference.csv]

customer	vehicle	prefscore
9	0	-1.0
9	1	-1.0
9	2	-1.0
9	3	0.4351616238589281
9	4	-1.0
9	5	-1.0
9	6	-1.0
9	7	0.5124647188814109
9	8	0.22483697927319668
9	9	-1.0
9	10	-1.0
9	11	0.13616448886105648
9	12	-1.0
9	13	-1.0
9	14	-1.0
9	15	-1.0
9	16	0.7952202215197792
9	17	-1.0
9	18	0.1294925549237057
9	19	0.9690109517665814
9	20	0.3756647525685455
9	21	-1.0
9	22	0.8655022655459437
9	23	-1.0
9	24	-1.0
3	0	-1.0
3	1	0.5147718142590864
3	2	-1.0
3	3	0.9613400548310913
3	4	0.2777747821484601
3	5	-1.0
3	6	-1.0
3	7	-1.0
3	8	0.7441610068630525
3	9	0.4109518010385045
3	10	0.759057075587665
3	11	-1.0
3	12	0.14684839791950366
3	13	0.6867204899423384
3	14	-1.0
3	15	0.796974751148611
3	16	-1.0
3	17	0.8046542670625058
3	18	0.5131141056768472
3	19	-1.0
3	20	0.6632997770003023
3	21	0.8151247808935113
3	22	-1.0
3	23	-1.0
3	24	0.36263738509190024
16	0	0.9167287687452815
16	1	0.31682845027839157
16	2	-1.0
16	3	-1.0
16	4	0.5123621762279013
16	5	-1.0
16	6	0.05582947914077252
16	7	0.9313382702674218
16	8	0.7450391379900415
16	9	-1.0
16	10	0.7816677692811235
16	11	-1.0
16	12	-1.0
16	13	-1.0
16	14	0.349673916583755
16	15	0.21320902042729295
16	16	-1.0
16	17	-1.0
16	18	-1.0
16	19	0.41572096166632
16	20	-1.0
16	21	-1.0
16	22	0.023912206829420413
16	23	-1.0
16	24	0.24473440755917153
6	0	0.8181739072943419
6	1	0.9807648625693598
6	2	0.04120116749318725
6	3	0.6982605785647423
6	4	-1.0
6	5	-1.0
6	6	0.3239997361109309
6	7	-1.0
6	8	0.2698847096542014
6	9	0.7798695357579438
6	10	0.476774023398038
6	11	-1.0
6	12	0.6441196763083347
6	13	-1.0
6	14	0.7790018157022199
6	15	-1.0
6	16	0.3274095929209052
6	17	-1.0
6	18	-1.0
6	19	0.1883970542904143
6	20	-1.0
6	21	0.17673360212860934
6	22	-1.0
6	23	-1.0
6	24	0.3619195198096772
21	0	0.984358110512299
21	1	-1.0
21	2	-1.0
21	3	-1.0
21	4	0.22945717145918254
21	5	-1.0
21	6	-1.0
21	7	0.5195167119821531
21	8	0.03967166529784116
21	9	0.2589709073506721
21	10	-1.0
21	11	-1.0
21	12	-1.0
21	13	-1.0
21	14	0.8080607106813568
21	15	-1.0
21	16	-1.0
21	17	0.683720478738314
21	18	0.28623460794848554
21	19	0.9615343442969663
21	20	-1.0
21	21	0.3802865388199692
21	22	-1.0
21	23	-1.0
21	24	-1.0
18	0	0.9481055685748999
18	1	-1.0
18	2	0.9963176433780784
18	3	0.4689849641398779
18	4	-1.0
18	5	-1.0
18	6	-1.0
18	7	0.5244456949799745
18	8	-1.0
18	9	-1.0
18	10	0.16959272523697266
18	11	0.7075696609965645
18	12	0.007311730436547759
18	13	0.6799297460433632
18	14	0.6931003797878273
18	15	0.42093804129704815
18	16	0.6214540079920866
18	17	0.9402301438173631
18	18	-1.0
18	19	0.36888649366750714
18	20	-1.0
18	21	0.6167253638629503
18	22	-1.0
18	23	-1.0
18	24	0.33293313541916103
12	0	0.6185662885774724
12	1	0.7644055981515187
12	2	-1.0
12	3	-1.0
12	4	0.03751724968763692
12	5	0.9903164723440827
12	6	-1.0
12	7	-1.0
12	8	0.7879523077472735
12	9	-1.0
12	10	-1.0
12	11	0.1360044806648837
12	12	-1.0
12	13	0.3579962921462855
12	14	-1.0
12	15	0.11896391153218111
12	16	0.7521505445506643
12	17	0.027565863307171257
12	18	0.11464066211883561
12	19	0.16399104891408356
12	20	-1.0
12	21	0.09450175473877931
12	22	0.12199852497013985
12	23	0.7793122903628519
12	24	0.30149023657260743
7	0	-1.0
7	1	-1.0
7	2	0.6748493816253712
7	3	0.29560645086520987
7	4	0.05986759952239895
7	5	-1.0
7	6	-1.0
7	7	-1.0
7	8	-1.0
7	9	0.7028889030856922
7	10	0.5824536432282461
7	11	-1.0
7	12	0.22270201497729292
7	13	-1.0
7	14	0.6791258438459153
7	15	0.7528439676463082
7	16	-1.0
7	17	-1.0
7	18	-1.0
7	19	-1.0
7	20	0.9091256219738811
7	21	0.8171757349869528
7	22	-1.0
7	23	-1.0
7	24	0.995152909329007
4	0	0.05598412452991275
4	1	0.40521003250167176
4	2	0.252298247037419
4	3	0.46429455052488333
4	4	0.3413142317302249
4	5	0.20737064978367903
4	6	0.5301689767022105
4	7	-1.0
4	8	-1.0
4	9	-1.0
4	10	0.9257769266628533
4	11	-1.0
4	12	-1.0
4	13	-1.0
4	14	0.22030229859397232
4	15	0.42072077754387993
4	16	0.20375995532748248
4	17	-1.0
4	18	0.8791281410653234
4	19	-1.0
4	20	0.5442443873047451
4	21	0.31911214586441705
4	22	-1.0
4	23	0.8960895679350315
4	24	0.6088255099274522
19	0	-1.0
19	1	-1.0
19	2	-1.0
19	3	0.6091673747536264
19	4	-1.0
19	5	-1.0
19	6	0.15111937221073202
19	7	-1.0
19	8	-1.0
19	9	0.7034382617906761
19	10	0.5227346306328295
19	11	0.8782576993793552
19	12	0.15563143028177595
19	13	0.6558545261376891
19	14	-1.0
19	15	-1.0
19	16	-1.0
19	17	0.5197527473793584
19	18	-1.0
19	19	0.7208490961066301
19	20	0.624345903407722
19	21	-1.0
19	22	0.6200782111337484
19	23	-1.0
19	24	-1.0
15	0	0.7877659219254163
15	1	-1.0
15	2	0.39885194878873176
15	3	0.19945190730373463
15	4	-1.0
15	5	0.25432241355063856
15	6	0.2784615434359772
15	7	0.5665159309291768
15	8	0.684550330933692
15	9	0.24910596490078618
15	10	-1.0
15	11	-1.0
15	12	-1.0
15	13	0.034407211665419046
15	14	-1.0
15	15	0.3415005690378027
15	16	0.6782286769197329
15	17	-1.0
15	18	-1.0
15	19	-1.0
15	20	0.07845744317435233
15	21	0.6427445104614108
15	22	0.09506472865193949
15	23	0.5875599567835746
15	24	0.8719248540324358
1	0	0.7959577396120201
1	1	0.08295611145017068
1	2	0.9890971190390874
1	3	0.23973661293649284
1	4	0.4149012812895133
1	5	-1.0
1	6	0.7050522268377951
1	7	0.4416485026111072
1	8	0.49751891098575174
1	9	0.7745557286626394
1	10	-1.0
1	11	-1.0
1	12	0.25688722392112506
1	13	-1.0
1	14	0.14935621469778815
1	15	0.3245563274356865
1	16	-1.0
1	17	-1.0
1	18	0.8100705275607817
1	19	0.8834055329751666
1	20	0.6297569467411189
1	21	-1.0
1	22	-1.0
1	23	-1.0
1	24	-1.0
5	0	-1.0
5	1	0.937166963274455
5	2	0.5284924938617582
5	3	-1.0
5	4	0.4703889857525664
5	5	0.5986159522166362
5	6	-1.0
5	7	0.3326358438175515
5	8	0.036319172120640175
5	9	0.48451526102090947
5	10	0.5063533047009433
5	11	-1.0
5	12	-1.0
5	13	0.8724380535728439
5	14	-1.0
5	15	-1.0
5	16	0.2367205464611405
5	17	-1.0
5	18	0.5667544954129795
5	19	-1.0
5	20	-1.0
5	21	0.3377538418852879
5	22	9.746558675148842E-4
5	23	-1.0
5	24	-1.0
23	0	-1.0
23	1	0.45474606589970057
23	2	-1.0
23	3	-1.0
23	4	0.02611211551945314
23	5	-1.0
23	6	0.8709738285616182
23	7	0.9273811681510383
23	8	0.004165004170119113
23	9	-1.0
23	10	0.4578554078298721
23	11	-1.0
23	12	-1.0
23	13	-1.0
23	14	0.09273347744809879
23	15	0.7786173130405242
23	16	-1.0
23	17	-1.0
23	18	0.47736902747608423
23	19	-1.0
23	20	0.600825436683363
23	21	-1.0
23	22	-1.0
23	23	0.7072165789528324
23	24	-1.0
10	0	0.9657331576875137
10	1	0.5587340365960942
10	2	-1.0
10	3	-1.0
10	4	0.20229722570853748
10	5	0.8227278059480515
10	6	-1.0
10	7	-1.0
10	8	0.3214370330024262
10	9	0.4231986837859367
10	10	-1.0
10	11	0.17924312908754403
10	12	-1.0
10	13	0.9309876601841156
10	14	0.8298567927458347
10	15	0.802550443915191
10	16	0.483564884030682
10	17	0.2583254222542637
10	18	-1.0
10	19	0.7211647162261443
10	20	-1.0
10	21	-1.0
10	22	-1.0
10	23	0.49002611341583235
10	24	-1.0
14	0	-1.0
14	1	-1.0
14	2	-1.0
14	3	-1.0
14	4	0.1333111775874285
14	5	-1.0
14	6	-1.0
14	7	-1.0
14	8	-1.0
14	9	0.30068136896790354
14	10	0.1961571957981726
14	11	-1.0
14	12	0.3160213353603265
14	13	0.5467309339041021
14	14	-1.0
14	15	0.9719087457827127
14	16	0.1454245267094213
14	17	0.12185132899656981
14	18	-1.0
14	19	0.9891532465944162
14	20	-1.0
14	21	-1.0
14	22	-1.0
14	23	0.7397630133621588
14	24	0.8572222549153325
22	0	-1.0
22	1	-1.0
22	2	0.14935898240345125
22	3	-1.0
22	4	-1.0
22	5	-1.0
22	6	-1.0
22	7	-1.0
22	8	-1.0
22	9	-1.0
22	10	-1.0
22	11	0.37827453791282195
22	12	0.22620375772761592
22	13	-1.0
22	14	0.5029012391207855
22	15	-1.0
22	16	-1.0
22	17	-1.0
22	18	0.0026479200692132165
22	19	0.4704382139007226
22	20	-1.0
22	21	0.8307571201565365
22	22	-1.0
22	23	-1.0
22	24	-1.0
2	0	0.48653357347961224
2	1	-1.0
2	2	0.30673216368116774
2	3	0.717741150859446
2	4	0.8758764036409824
2	5	0.07522802003940221
2	6	0.5364628147919978
2	7	0.9608627930656214
2	8	-1.0
2	9	-1.0
2	10	0.06464875733476805
2	11	-1.0
2	12	0.4526664601318783
2	13	-1.0
2	14	0.5954378033004432
2	15	0.8925521426974283
2	16	0.2895375823134403
2	17	0.7377334580113911
2	18	-1.0
2	19	0.3271106567864571
2	20	-1.0
2	21	-1.0
2	22	0.5795947182833927
2	23	0.03330906742722051
2	24	0.12060607537609846
8	0	-1.0
8	1	0.7329678502909857
8	2	0.8278591327802776
8	3	0.96352915928873
8	4	-1.0
8	5	-1.0
8	6	0.22693659805504618
8	7	0.9072408770305054
8	8	0.9624652832089812
8	9	-1.0
8	10	0.8518970930567075
8	11	-1.0
8	12	0.9549262295557425
8	13	-1.0
8	14	-1.0
8	15	-1.0
8	16	-1.0
8	17	0.43776050895989815
8	18	-1.0
8	19	-1.0
8	20	-1.0
8	21	-1.0
8	22	0.9541632409727069
8	23	-1.0
8	24	-1.0
17	0	-1.0
17	1	0.5645863805997602
17	2	0.6033568186541575
17	3	0.6769012687560673
17	4	-1.0
17	5	0.6113350974912967
17	6	-1.0
17	7	0.8924227841089631
17	8	-1.0
17	9	-1.0
17	10	-1.0
17	11	-1.0
17	12	0.4173555169357448
17	13	-1.0
17	14	0.7981140464293818
17	15	0.1409095454386997
17	16	-1.0
17	17	0.03168610279172135
17	18	-1.0
17	19	-1.0
17	20	0.25433273767675313
17	21	-1.0
17	22	0.9225802086858387
17	23	0.30801124610715536
17	24	0.7782577698146881
25	0	0.5537951225154013
25	1	0.3832583401938068
25	2	0.41627632627064626
25	3	0.9829432474566385
25	4	0.41832778401079995
25	5	-1.0
25	6	-1.0
25	7	-1.0
25	8	-1.0
25	9	0.9641094065802934
25	10	-1.0
25	11	0.8079228123154631
25	12	0.332096747739976
25	13	0.08324024441580846
25	14	0.7453900424138539
25	15	0.5787357535646009
25	16	-1.0
25	17	0.7269183171432496
25	18	-1.0
25	19	0.916799266185274
25	20	0.8401161538894867
25	21	0.708625253728582
25	22	-1.0
25	23	0.911487629793533
25	24	-1.0
24	0	-1.0
24	1	-1.0
24	2	-1.0
24	3	-1.0
24	4	-1.0
24	5	0.3473933152796743
24	6	0.4065393730420551
24	7	-1.0
24	8	0.20172035859730042
24	9	0.5175695242543678
24	10	0.6370315482255575
24	11	0.8846012888475017
24	12	0.457909117377695
24	13	0.26768272007820304
24	14	-1.0
24	15	-1.0
24	16	0.436901509867926
24	17	0.7361346150234991
24	18	-1.0
24	19	0.494931262910168
24	20	0.04577853120151998
24	21	-1.0
24	22	-1.0
24	23	-1.0
24	24	-1.0
11	0	-1.0
11	1	-1.0
11	2	-1.0
11	3	-1.0
11	4	-1.0
11	5	-1.0
11	6	0.9934558976016131
11	7	0.44865272680361246
11	8	-1.0
11	9	-1.0
11	10	-1.0
11	11	-1.0
11	12	-1.0
11	13	0.13365934672215485
11	14	0.42732729178618567
11	15	0.8413157239545128
11	16	0.26475970423021467
11	17	-1.0
11	18	-1.0
11	19	0.17896793335568062
11	20	-1.0
11	21	-1.0
11	22	-1.0
11	23	0.3152391505130725
11	24	-1.0
13	0	-1.0
13	1	0.7507650756211015
13	2	0.8553587174031332
13	3	0.8317839700922179
13	4	0.2831477021998351
13	5	-1.0
13	6	0.7612139447729135
13	7	0.6240277632734843
13	8	-1.0
13	9	-1.0
13	10	0.4719857351920742
13	11	-1.0
13	12	0.4969600369840891
13	13	0.9725915699216822
13	14	0.4874041793336221
13	15	0.25065813780325097
13	16	0.35678789569514346
13	17	-1.0
13	18	0.037910469064399654
13	19	0.12158278983663284
13	20	-1.0
13	21	-1.0
13	22	0.47712001736913456
13	23	-1.0
13	24	0.07768297628091547
20	0	0.2954644114973627
20	1	-1.0
20	2	-1.0
20	3	0.29651792591687254
20	4	0.6037391480589628
20	5	-1.0
20	6	-1.0
20	7	-1.0
20	8	0.673802253547861
20	9	-1.0
20	10	0.6599525401315256
20	11	0.8580425586100587
20	12	0.4094363975052907
20	13	-1.0
20	14	-1.0
20	15	-1.0
20	16	0.4052304674656534
20	17	-1.0
20	18	-1.0
20	19	0.05761365206241664
20	20	-1.0
20	21	-1.0
20	22	0.936760018119147
20	23	-1.0
20	24	0.960808774353722
