# Supplementary material for: Nurse-patient relationship for multi-period home health care routing and scheduling problem
Source: PLoS One. 2022 May 27;17(5):e0268517. doi: 10.1371/journal.pone.0268517 (PMC9140252; doi:10.1371/journal.pone.0268517)
Supplement: S1 Dataset — (ZIP) [file pone.0268517.s001.zip › MPHHCP Dataset/pr18/customer-detail.csv]

CUST NO.	XCOORD	YCOORD	DEMAND	READY TIME	DUE DATE	SERVICE TIME
1	-12.17	-0.09	0	0	1000	0
2	-40.29	-42.3	50	92	370	60
3	-64.71	-17.39	50	188	379	60
4	5.06	-14.35	50	297	502	60
5	72.1	20.23	50	196	490	60
6	2.59	-15.0	50	200	477	60
7	-24.18	-72.89	50	139	489	60
8	-13.19	66.5	50	146	453	60
9	33.19	13.69	50	271	494	60
10	66.83	-30.55	50	229	508	60
11	19.93	35.88	50	71	356	60
12	-27.77	32.27	50	242	491	60
13	51.15	-16.83	50	277	485	60
14	-19.21	23.75	50	280	586	60
15	-46.64	-52.95	50	212	467	60
16	-10.59	-16.63	50	233	445	60
17	35.15	12.62	50	74	347	60
18	-37.38	12.26	50	104	447	60
19	82.79	25.84	50	244	599	60
20	8.94	-3.72	50	91	397	60
21	-56.66	25.56	50	87	272	60
22	-52.02	-40.14	50	228	535	60
23	39.27	12.79	50	292	610	60
24	19.76	21.23	50	195	541	60
25	-23.07	-12.66	50	188	419	60
26	15.69	52.37	50	284	638	60
