# Supplementary material for: Nurse-patient relationship for multi-period home health care routing and scheduling problem
Source: PLoS One. 2022 May 27;17(5):e0268517. doi: 10.1371/journal.pone.0268517 (PMC9140252; doi:10.1371/journal.pone.0268517)
Supplement: S1 Dataset — (ZIP) [file pone.0268517.s001.zip › MPHHCP Dataset/pr18/customer.csv]

Day	Customer
0	1
0	2
0	9
0	14
0	15
0	16
0	20
1	2
1	6
1	9
1	14
1	16
1	19
1	23
1	24
2	3
2	4
2	5
2	8
2	13
2	16
2	17
2	20
2	21
2	25
3	1
3	5
3	7
3	11
3	19
3	21
3	22
4	1
4	2
4	5
4	7
4	8
4	9
4	11
4	13
4	14
4	15
4	19
4	21
4	22
4	25
5	2
5	6
5	9
5	12
5	14
5	15
5	17
5	19
5	22
5	23
6	1
6	4
6	5
6	11
6	13
6	15
6	18
6	20
6	21
6	23
6	24
7	1
7	9
7	15
7	16
7	20
8	2
8	9
8	10
8	14
8	16
8	17
8	19
8	24
9	3
9	4
9	5
9	8
9	13
9	14
9	15
9	17
9	20
9	21
9	25
10	1
10	5
10	7
10	10
10	11
10	13
10	21
10	22
10	23
10	24
11	1
11	2
11	5
11	7
11	8
11	9
11	11
11	13
11	14
11	15
11	19
11	21
11	22
12	3
12	4
12	6
12	12
12	14
12	16
12	17
12	19
12	22
12	23
13	1
13	3
13	4
13	5
13	8
13	11
13	13
13	17
13	18
13	20
13	21
13	24
14	1
14	2
14	9
14	14
14	15
14	16
14	17
14	20
15	6
15	10
15	14
15	16
15	19
15	23
16	5
16	8
16	13
16	14
16	15
16	16
16	17
16	20
16	21
16	25
17	1
17	5
17	7
17	10
17	11
17	13
17	19
17	21
17	22
17	23
17	24
18	1
18	2
18	5
18	7
18	8
18	11
18	13
18	14
18	15
18	19
18	21
18	22
18	25
19	2
19	3
19	4
19	6
19	12
19	14
19	15
19	16
19	17
19	22
20	4
20	5
20	8
20	9
20	11
20	17
20	18
20	20
20	21
20	23
20	24
21	2
21	9
21	15
21	16
21	17
21	20
22	9
22	10
22	14
22	16
22	17
22	19
22	23
22	24
23	3
23	5
23	8
23	13
23	15
23	16
23	17
23	20
23	21
23	25
24	1
24	5
24	7
24	11
24	13
24	19
24	21
24	22
24	23
24	24
25	1
25	5
25	7
25	8
25	11
25	13
25	14
25	15
25	19
25	21
25	22
26	2
26	3
26	4
26	6
26	9
26	12
26	14
26	15
26	16
26	19
26	23
27	1
27	3
27	4
27	5
27	8
27	9
27	13
27	15
27	17
27	20
27	21
27	23
27	24
