# Supplementary material for: Nurse-patient relationship for multi-period home health care routing and scheduling problem
Source: PLoS One. 2022 May 27;17(5):e0268517. doi: 10.1371/journal.pone.0268517 (PMC9140252; doi:10.1371/journal.pone.0268517)
Supplement: S1 Dataset — (ZIP) [file pone.0268517.s001.zip › MPHHCP Dataset/pr18/nurse.csv]

Day	Nurse
0	0
0	10
0	11
0	14
0	16
0	17
0	21
0	24
1	0
1	5
1	9
1	10
1	11
1	14
1	21
1	22
1	23
2	0
2	1
2	3
2	4
2	5
2	8
2	9
2	10
2	16
2	19
2	21
2	24
3	0
3	2
3	4
3	5
3	6
3	9
3	10
3	11
3	12
3	14
3	15
3	16
3	17
3	18
3	19
3	22
3	23
3	24
4	2
4	7
4	8
4	9
4	10
4	11
4	12
4	13
4	14
4	16
4	18
4	19
4	20
4	24
5	2
5	3
5	4
5	10
5	11
5	14
5	21
5	22
6	2
6	3
6	4
6	5
6	6
6	7
6	8
6	9
6	15
6	17
6	20
6	22
7	0
7	10
7	16
7	17
7	21
7	24
8	0
8	5
8	8
8	9
8	10
8	11
8	14
8	21
8	22
8	23
9	0
9	1
9	3
9	4
9	5
9	8
9	9
9	10
9	16
9	19
9	21
9	24
10	0
10	2
10	5
10	6
10	9
10	10
10	11
10	12
10	14
10	15
10	16
10	17
10	18
10	19
10	22
10	23
10	24
11	2
11	7
11	8
11	9
11	10
11	11
11	12
11	13
11	14
11	16
11	18
11	19
11	20
11	24
12	2
12	3
12	4
12	10
12	11
12	14
12	17
12	21
12	22
13	3
13	4
13	5
13	6
13	7
13	8
13	9
13	15
13	17
13	20
13	22
14	0
14	10
14	11
14	14
14	16
14	17
14	24
15	0
15	5
15	8
15	9
15	10
15	11
15	14
15	21
15	22
15	23
16	0
16	1
16	4
16	5
16	8
16	9
16	10
16	16
16	19
16	21
16	24
17	0
17	2
17	4
17	6
17	9
17	10
17	11
17	14
17	15
17	16
17	17
17	18
17	19
17	22
17	23
17	24
18	2
18	7
18	8
18	9
18	10
18	11
18	12
18	13
18	14
18	16
18	18
18	19
18	20
18	24
19	2
19	3
19	4
19	10
19	11
19	14
19	17
19	21
19	22
20	2
20	3
20	4
20	5
20	6
20	7
20	8
20	9
20	15
20	17
20	20
20	22
21	0
21	10
21	11
21	14
21	16
21	17
21	21
21	24
22	0
22	5
22	8
22	9
22	11
22	14
22	21
22	22
22	23
23	0
23	1
23	4
23	5
23	8
23	9
23	10
23	16
23	19
23	21
23	24
24	0
24	2
24	4
24	5
24	6
24	9
24	10
24	11
24	12
24	14
24	15
24	16
24	17
24	18
24	19
24	22
24	23
24	24
25	2
25	7
25	8
25	9
25	10
25	11
25	12
25	13
25	14
25	16
25	18
25	19
25	20
25	24
26	2
26	3
26	4
26	10
26	11
26	17
26	21
26	22
27	2
27	3
27	4
27	5
27	6
27	7
27	8
27	9
27	15
27	17
27	20
