# Supplementary material for: Nurse-patient relationship for multi-period home health care routing and scheduling problem
Source: PLoS One. 2022 May 27;17(5):e0268517. doi: 10.1371/journal.pone.0268517 (PMC9140252; doi:10.1371/journal.pone.0268517)
Supplement: S1 Dataset — (ZIP) [file pone.0268517.s001.zip › MPHHCP Dataset/pr18/preference.csv]

customer	vehicle	prefscore
9	0	0.9259176634463684
9	1	-1.0
9	2	0.6177928010857632
9	3	0.08604618323702418
9	4	0.27061532844971226
9	5	-1.0
9	6	-1.0
9	7	0.7160052660408455
9	8	-1.0
9	9	0.37125061813254945
9	10	0.43148796476947326
9	11	0.7108703663016098
9	12	-1.0
9	13	-1.0
9	14	0.376498226033964
9	15	0.2871603066561662
9	16	0.10557780203603562
9	17	0.19511276209663653
9	18	-1.0
9	19	0.11896842809531294
9	20	0.23092488660143862
9	21	0.8214869337178052
9	22	-1.0
9	23	-1.0
9	24	-1.0
3	0	-1.0
3	1	-1.0
3	2	-1.0
3	3	-1.0
3	4	0.6956432136861369
3	5	-1.0
3	6	-1.0
3	7	-1.0
3	8	0.6972145729712772
3	9	-1.0
3	10	-1.0
3	11	0.41542719777883175
3	12	-1.0
3	13	-1.0
3	14	0.6659979150213979
3	15	0.6411052839936788
3	16	-1.0
3	17	0.5611942732151052
3	18	-1.0
3	19	-1.0
3	20	0.5527366691835208
3	21	-1.0
3	22	0.6288797061442314
3	23	-1.0
3	24	-1.0
16	0	0.38306299490067075
16	1	-1.0
16	2	0.06378344049218965
16	3	0.5956213243422507
16	4	-1.0
16	5	-1.0
16	6	-1.0
16	7	-1.0
16	8	0.13548209455802462
16	9	0.7803215468435593
16	10	-1.0
16	11	0.9800924272703601
16	12	-1.0
16	13	-1.0
16	14	-1.0
16	15	0.05418631892210457
16	16	-1.0
16	17	0.9202867897993593
16	18	0.3230163904093166
16	19	0.24724760553647618
16	20	0.8629851243671275
16	21	0.41267887929899394
16	22	0.7222530555810847
16	23	-1.0
16	24	0.4250272420721253
6	0	0.6366398616802227
6	1	0.5260183522822155
6	2	0.08262466898758525
6	3	0.5774254272196702
6	4	-1.0
6	5	-1.0
6	6	0.010957459826661298
6	7	0.7002769418404122
6	8	0.18631675965557892
6	9	0.30847130734259076
6	10	0.0434647920719492
6	11	0.6094849950186936
6	12	-1.0
6	13	0.08599980679954344
6	14	0.9076015066838828
6	15	-1.0
6	16	-1.0
6	17	-1.0
6	18	0.6721865524558823
6	19	-1.0
6	20	-1.0
6	21	-1.0
6	22	-1.0
6	23	-1.0
6	24	0.8083595345234308
21	0	-1.0
21	1	0.03658966710648359
21	2	-1.0
21	3	0.5087587285869968
21	4	0.9918562411010231
21	5	0.5468827846506689
21	6	-1.0
21	7	0.817740891868808
21	8	-1.0
21	9	-1.0
21	10	-1.0
21	11	-1.0
21	12	0.0473382234168066
21	13	-1.0
21	14	0.5520452993217327
21	15	0.31832539293991136
21	16	0.7058423318417969
21	17	-1.0
21	18	-1.0
21	19	0.7294793100526897
21	20	-1.0
21	21	-1.0
21	22	-1.0
21	23	0.78899282103705
21	24	0.7492376814431708
18	0	0.7066974014661443
18	1	0.2711665609909112
18	2	0.8466860194767708
18	3	-1.0
18	4	-1.0
18	5	0.29291430600239277
18	6	-1.0
18	7	0.04234527747818717
18	8	0.483245203869447
18	9	-1.0
18	10	0.13137964466680963
18	11	-1.0
18	12	-1.0
18	13	0.22493104222277227
18	14	0.6870883945503061
18	15	-1.0
18	16	0.4828725193706501
18	17	-1.0
18	18	-1.0
18	19	0.6964648896773733
18	20	-1.0
18	21	0.9721516854263176
18	22	0.8982364094491261
18	23	-1.0
18	24	0.2690051045046177
12	0	0.7605864305131412
12	1	0.5373356722429409
12	2	-1.0
12	3	0.015357405651324263
12	4	0.0411659720812767
12	5	-1.0
12	6	0.2542395306857236
12	7	-1.0
12	8	-1.0
12	9	-1.0
12	10	-1.0
12	11	0.8826680843324121
12	12	0.7539419490643303
12	13	0.27692450488715603
12	14	0.06568464575071953
12	15	-1.0
12	16	0.7702742695085248
12	17	0.22466399657507607
12	18	0.4696862080229408
12	19	0.6761839971812212
12	20	-1.0
12	21	-1.0
12	22	0.8974722687166731
12	23	0.14303291185298628
12	24	0.47233217901503344
7	0	-1.0
7	1	0.05201141703950485
7	2	0.13437291093730697
7	3	-1.0
7	4	0.8845243070822727
7	5	-1.0
7	6	0.1897622161691056
7	7	0.9228363643513446
7	8	-1.0
7	9	0.9165728455958528
7	10	0.36026925973829405
7	11	-1.0
7	12	0.10712980765926239
7	13	0.34393364084652134
7	14	0.04852792538598194
7	15	0.48216158716227364
7	16	-1.0
7	17	0.7079906005637435
7	18	0.9747447313520843
7	19	0.9780321889440442
7	20	-1.0
7	21	-1.0
7	22	-1.0
7	23	-1.0
7	24	0.03402528030224028
4	0	0.5364311124128862
4	1	-1.0
4	2	-1.0
4	3	-1.0
4	4	-1.0
4	5	-1.0
4	6	0.21461139621018666
4	7	0.4668243162415653
4	8	-1.0
4	9	-1.0
4	10	0.7711950903237934
4	11	-1.0
4	12	-1.0
4	13	0.041031443933937095
4	14	-1.0
4	15	-1.0
4	16	0.7163181055830404
4	17	0.09422363707427683
4	18	-1.0
4	19	-1.0
4	20	-1.0
4	21	0.03504876237108434
4	22	0.9850460273389045
4	23	-1.0
4	24	0.09153803906576696
19	0	-1.0
19	1	-1.0
19	2	0.2301270398887446
19	3	-1.0
19	4	-1.0
19	5	-1.0
19	6	0.9749949064798856
19	7	0.9080145277724212
19	8	-1.0
19	9	0.2270669858909511
19	10	-1.0
19	11	0.8701488542039135
19	12	-1.0
19	13	0.6200401657544422
19	14	-1.0
19	15	-1.0
19	16	0.904975214672631
19	17	0.721847348582367
19	18	0.34579601987668795
19	19	-1.0
19	20	-1.0
19	21	0.43521582907568535
19	22	-1.0
19	23	-1.0
19	24	-1.0
15	0	-1.0
15	1	0.8755790065010098
15	2	-1.0
15	3	-1.0
15	4	-1.0
15	5	-1.0
15	6	0.934064551643428
15	7	0.9828004411344239
15	8	-1.0
15	9	0.3262223867376951
15	10	-1.0
15	11	-1.0
15	12	0.3991650600929775
15	13	-1.0
15	14	0.369817512679391
15	15	-1.0
15	16	-1.0
15	17	-1.0
15	18	0.3780013073844064
15	19	0.030560023956199722
15	20	0.5109163520010097
15	21	0.7973234831999397
15	22	0.5043096919270584
15	23	0.9104817144108396
15	24	-1.0
1	0	0.9888610718956184
1	1	-1.0
1	2	-1.0
1	3	-1.0
1	4	-1.0
1	5	-1.0
1	6	0.05584465296626473
1	7	-1.0
1	8	0.7752743928791899
1	9	0.6549593812442767
1	10	-1.0
1	11	0.07498741886692839
1	12	-1.0
1	13	-1.0
1	14	-1.0
1	15	0.32481925883908613
1	16	-1.0
1	17	-1.0
1	18	-1.0
1	19	-1.0
1	20	-1.0
1	21	-1.0
1	22	-1.0
1	23	0.9974911667720793
1	24	-1.0
5	0	-1.0
5	1	0.6258142406887874
5	2	-1.0
5	3	-1.0
5	4	0.8946245001886257
5	5	0.46864002468321597
5	6	0.9345257547734309
5	7	0.7933675718446577
5	8	-1.0
5	9	0.5602249913539447
5	10	0.6291592275362076
5	11	-1.0
5	12	0.31366993247052466
5	13	0.8526227777812208
5	14	0.11366051292453239
5	15	0.7625090075525223
5	16	-1.0
5	17	-1.0
5	18	0.2562619679175506
5	19	0.29711280015652575
5	20	0.04974457728298298
5	21	0.17687358682235077
5	22	-1.0
5	23	-1.0
5	24	0.6900007699258621
23	0	0.6783588456316336
23	1	-1.0
23	2	-1.0
23	3	0.6174818037587009
23	4	-1.0
23	5	-1.0
23	6	0.9871325439548698
23	7	0.48633882655906524
23	8	0.2760013913697672
23	9	0.9673083984560207
23	10	-1.0
23	11	0.027586065791258885
23	12	0.6891352115935538
23	13	-1.0
23	14	0.36394671514277244
23	15	-1.0
23	16	0.10869086559896912
23	17	0.4361224882618939
23	18	-1.0
23	19	-1.0
23	20	-1.0
23	21	-1.0
23	22	0.1960290992654503
23	23	0.5023750655448828
23	24	0.9499161956295553
10	0	-1.0
10	1	-1.0
10	2	-1.0
10	3	0.559025053567818
10	4	0.03401928488067074
10	5	0.03184098339885244
10	6	0.9479406216675076
10	7	-1.0
10	8	-1.0
10	9	0.30481514608124416
10	10	-1.0
10	11	-1.0
10	12	0.8547005296772665
10	13	-1.0
10	14	-1.0
10	15	-1.0
10	16	-1.0
10	17	0.9327051750076621
10	18	-1.0
10	19	-1.0
10	20	-1.0
10	21	-1.0
10	22	0.8375079765964711
10	23	-1.0
10	24	0.8615268239443252
14	0	0.0918994951055021
14	1	-1.0
14	2	0.8269693008496095
14	3	-1.0
14	4	0.5519280509770008
14	5	-1.0
14	6	-1.0
14	7	0.960964174293582
14	8	0.5427626844993276
14	9	0.2791268913928132
14	10	-1.0
14	11	-1.0
14	12	0.503089787946413
14	13	0.720918983829578
14	14	-1.0
14	15	-1.0
14	16	0.05396466940660549
14	17	-1.0
14	18	0.30921097591334634
14	19	-1.0
14	20	0.6003583131298457
14	21	0.015545134401744987
14	22	-1.0
14	23	0.4976381504375854
14	24	0.5609861216210215
22	0	0.31464380105965495
22	1	0.5527955672530479
22	2	0.8200145967115562
22	3	0.11166419076617506
22	4	0.3067822137915732
22	5	-1.0
22	6	-1.0
22	7	0.6095019264245494
22	8	-1.0
22	9	-1.0
22	10	-1.0
22	11	-1.0
22	12	0.9180699735436291
22	13	0.3136130385054535
22	14	-1.0
22	15	0.8274493355894432
22	16	-1.0
22	17	0.9077165736915492
22	18	-1.0
22	19	0.3262689946115255
22	20	0.3643299970930203
22	21	-1.0
22	22	0.9708520025255134
22	23	0.9460792594423476
22	24	0.5572015034250277
2	0	0.3146691765267339
2	1	0.3985488874932144
2	2	-1.0
2	3	0.4091267010111197
2	4	0.38250793340203226
2	5	-1.0
2	6	-1.0
2	7	-1.0
2	8	0.15705232601862074
2	9	0.6005599107200462
2	10	-1.0
2	11	-1.0
2	12	0.393269865478894
2	13	0.07146909223812037
2	14	-1.0
2	15	-1.0
2	16	-1.0
2	17	0.7568192363128978
2	18	0.3352471783891332
2	19	-1.0
2	20	-1.0
2	21	0.047605712002031564
2	22	0.6206835192953514
2	23	0.032687760457564496
2	24	0.44213119826473735
8	0	-1.0
8	1	-1.0
8	2	0.3031685177451706
8	3	-1.0
8	4	-1.0
8	5	-1.0
8	6	-1.0
8	7	-1.0
8	8	-1.0
8	9	-1.0
8	10	-1.0
8	11	0.963638034010739
8	12	0.165743068088967
8	13	-1.0
8	14	-1.0
8	15	0.7064460432639618
8	16	-1.0
8	17	0.7806792039733486
8	18	-1.0
8	19	0.30001378620512764
8	20	0.11500130942927433
8	21	-1.0
8	22	-1.0
8	23	0.9356418422003406
8	24	0.0860616840778532
17	0	0.478290685833052
17	1	-1.0
17	2	-1.0
17	3	-1.0
17	4	0.8861237619034581
17	5	0.465728779046817
17	6	0.19034604913042252
17	7	0.2111010553525905
17	8	-1.0
17	9	0.9401296865785163
17	10	0.37999666186568193
17	11	0.006211054233963287
17	12	-1.0
17	13	-1.0
17	14	0.16914780943391305
17	15	-1.0
17	16	0.6864679430523554
17	17	-1.0
17	18	-1.0
17	19	0.7643979036940793
17	20	-1.0
17	21	-1.0
17	22	0.7237243263780171
17	23	-1.0
17	24	-1.0
25	0	-1.0
25	1	-1.0
25	2	-1.0
25	3	0.1825190357205273
25	4	0.14037496605177635
25	5	-1.0
25	6	0.6796191084590752
25	7	-1.0
25	8	-1.0
25	9	0.49005691772736715
25	10	-1.0
25	11	-1.0
25	12	-1.0
25	13	0.6101027222444192
25	14	-1.0
25	15	0.6951915255401939
25	16	0.10187238294198198
25	17	-1.0
25	18	0.03941270763094218
25	19	-1.0
25	20	-1.0
25	21	0.6871066303296396
25	22	0.16550146932143173
25	23	-1.0
25	24	-1.0
24	0	0.7472507063267176
24	1	-1.0
24	2	0.7882099898705817
24	3	0.432218371040595
24	4	-1.0
24	5	0.5513484153900483
24	6	0.9660095888791224
24	7	-1.0
24	8	0.7550097438706966
24	9	-1.0
24	10	-1.0
24	11	-1.0
24	12	-1.0
24	13	0.6334512148250818
24	14	-1.0
24	15	0.554493037569955
24	16	-1.0
24	17	0.8775390641302417
24	18	0.28847526531727075
24	19	0.9106043999584901
24	20	0.5364795305992623
24	21	-1.0
24	22	-1.0
24	23	-1.0
24	24	-1.0
11	0	-1.0
11	1	0.4328804231873048
11	2	-1.0
11	3	-1.0
11	4	0.9661195407639018
11	5	-1.0
11	6	0.695923296608851
11	7	0.6382652368674131
11	8	0.6806544108443098
11	9	0.2847759030886571
11	10	-1.0
11	11	0.4678917318465208
11	12	-1.0
11	13	0.1604450607255461
11	14	0.5881405821207428
11	15	0.3812486569078116
11	16	0.3087610561547177
11	17	-1.0
11	18	-1.0
11	19	0.13758053380571278
11	20	0.4749512999021076
11	21	0.14301131437350256
11	22	-1.0
11	23	0.5258024524873371
11	24	-1.0
13	0	-1.0
13	1	-1.0
13	2	-1.0
13	3	-1.0
13	4	-1.0
13	5	0.8062427149632804
13	6	0.8895056510290044
13	7	-1.0
13	8	-1.0
13	9	0.014520873458788386
13	10	-1.0
13	11	-1.0
13	12	-1.0
13	13	-1.0
13	14	0.19051782002032025
13	15	-1.0
13	16	-1.0
13	17	0.14753951649170538
13	18	0.5009760519596872
13	19	0.33231127566821683
13	20	-1.0
13	21	0.841235803233246
13	22	0.46381919136837824
13	23	0.9418732338574781
13	24	0.8717778742154932
20	0	0.6913426132164938
20	1	0.37651575736305765
20	2	-1.0
20	3	0.19660588168306248
20	4	-1.0
20	5	0.530873997862973
20	6	0.9311464500567483
20	7	-1.0
20	8	0.23878293317479804
20	9	-1.0
20	10	0.6168300606920233
20	11	-1.0
20	12	0.557028407748803
20	13	0.34229421742810817
20	14	-1.0
20	15	0.8093445572816808
20	16	-1.0
20	17	-1.0
20	18	0.6734073976229205
20	19	-1.0
20	20	-1.0
20	21	-1.0
20	22	-1.0
20	23	0.11242369879749115
20	24	0.9826247784885686
