# Supplementary material for: Nurse-patient relationship for multi-period home health care routing and scheduling problem
Source: PLoS One. 2022 May 27;17(5):e0268517. doi: 10.1371/journal.pone.0268517 (PMC9140252; doi:10.1371/journal.pone.0268517)
Supplement: S1 Dataset — (ZIP) [file pone.0268517.s001.zip › MPHHCP Dataset/pr19/customer-detail.csv]

CUST NO.	XCOORD	YCOORD	DEMAND	READY TIME	DUE DATE	SERVICE TIME
1	3.87	-2.6	0	0	1000	0
2	-41.23	-66.36	50	93	345	60
3	34.06	-59.36	50	150	459	60
4	20.92	-52.58	50	108	426	60
5	-38.54	-37.4	50	226	496	60
6	41.06	22.93	50	131	329	60
7	-54.03	-53.13	50	164	346	60
8	8.1	80.72	50	228	489	60
9	81.3	13.41	50	217	412	60
10	14.46	-2.97	50	62	385	60
11	-52.54	60.11	50	118	385	60
12	-57.2	-34.23	50	223	579	60
13	-65.55	-40.22	50	125	438	60
14	-19.75	-10.28	50	297	548	60
15	-26.96	-87.01	50	180	365	60
16	3.19	-88.65	50	213	441	60
17	34.52	32.84	50	272	559	60
18	80.04	5.27	50	227	574	60
19	-39.84	-67.73	50	214	561	60
20	14.6	11.37	50	95	434	60
21	-20.99	-80.51	50	255	469	60
22	48.24	47.28	50	230	410	60
23	59.34	-31.86	50	249	432	60
24	-13.99	-45.62	50	102	412	60
25	32.4	-32.53	50	244	486	60
26	2.83	50.82	50	296	583	60
