# Supplementary material for: Nurse-patient relationship for multi-period home health care routing and scheduling problem
Source: PLoS One. 2022 May 27;17(5):e0268517. doi: 10.1371/journal.pone.0268517 (PMC9140252; doi:10.1371/journal.pone.0268517)
Supplement: S1 Dataset — (ZIP) [file pone.0268517.s001.zip › MPHHCP Dataset/pr19/customer.csv]

Day	Customer
0	1
0	4
0	5
0	6
0	8
0	10
0	11
0	13
0	15
0	17
0	18
0	20
0	25
1	1
1	10
1	13
1	15
1	16
1	17
1	20
2	2
2	6
2	7
2	12
2	16
2	20
2	23
2	24
3	1
3	2
3	4
3	5
3	9
3	10
3	13
3	14
3	16
4	2
4	3
4	4
4	8
4	10
4	12
4	16
4	19
4	24
4	25
5	8
5	11
5	12
5	16
5	17
5	19
5	20
5	23
6	2
6	7
6	12
6	17
6	20
6	23
7	4
7	5
7	10
7	11
7	12
7	13
7	15
7	17
7	18
7	24
7	25
8	1
8	2
8	4
8	7
8	8
8	10
8	13
8	17
8	20
8	21
8	22
8	23
9	2
9	7
9	9
9	10
9	12
9	16
9	23
9	24
9	25
10	1
10	4
10	5
10	9
10	10
10	13
10	14
10	16
10	23
11	2
11	3
11	4
11	8
11	10
11	16
11	19
11	20
11	22
11	24
11	25
12	7
12	8
12	11
12	12
12	14
12	17
12	19
12	20
12	23
13	1
13	2
13	5
13	7
13	12
13	16
13	20
13	24
14	4
14	5
14	6
14	10
14	11
14	12
14	13
14	17
14	18
14	20
14	24
14	25
15	1
15	2
15	4
15	5
15	8
15	10
15	13
15	15
15	16
15	20
15	21
15	22
15	23
16	2
16	6
16	7
16	9
16	12
16	16
16	19
16	20
16	23
16	24
17	1
17	2
17	5
17	9
17	10
17	13
17	16
17	23
18	2
18	3
18	4
18	10
18	12
18	19
18	20
18	22
18	24
18	25
19	7
19	8
19	11
19	14
19	16
19	17
19	18
19	20
19	23
20	1
20	5
20	7
20	16
20	20
20	23
20	24
21	1
21	5
21	6
21	8
21	12
21	13
21	15
21	18
21	20
21	24
21	25
22	1
22	2
22	4
22	7
22	8
22	10
22	13
22	15
22	16
22	17
22	20
22	22
22	23
23	6
23	7
23	10
23	19
23	20
23	23
23	24
23	25
24	1
24	2
24	4
24	5
24	9
24	16
25	2
25	3
25	4
25	8
25	10
25	12
25	17
25	19
25	20
25	24
25	25
26	7
26	8
26	11
26	12
26	14
26	16
26	17
26	18
26	19
26	23
27	1
27	2
27	7
27	12
27	16
27	17
27	20
27	23
27	24
