# Supplementary material for: Nurse-patient relationship for multi-period home health care routing and scheduling problem
Source: PLoS One. 2022 May 27;17(5):e0268517. doi: 10.1371/journal.pone.0268517 (PMC9140252; doi:10.1371/journal.pone.0268517)
Supplement: S1 Dataset — (ZIP) [file pone.0268517.s001.zip › MPHHCP Dataset/pr19/nurse.csv]

Day	Nurse
0	1
0	3
0	4
0	7
0	8
0	9
0	11
0	12
0	13
0	14
0	16
0	18
0	22
1	2
1	3
1	4
1	7
1	8
1	9
1	11
1	12
1	13
1	14
1	16
1	18
1	20
1	22
1	24
2	0
2	2
2	4
2	6
2	8
2	9
2	10
2	11
2	16
2	18
2	19
2	23
3	0
3	1
3	2
3	5
3	6
3	7
3	8
3	10
3	11
3	13
3	14
3	16
3	18
3	19
3	20
3	21
3	24
4	1
4	2
4	5
4	8
4	12
4	14
4	15
4	18
4	22
4	24
5	0
5	1
5	2
5	3
5	7
5	9
5	12
5	17
5	19
5	20
5	23
5	24
6	1
6	3
6	4
6	6
6	11
6	13
6	18
6	20
6	23
6	24
7	1
7	3
7	4
7	7
7	8
7	9
7	11
7	12
7	13
7	14
7	16
7	18
8	2
8	3
8	4
8	7
8	8
8	9
8	11
8	12
8	13
8	14
8	18
8	20
8	22
8	24
9	0
9	2
9	4
9	6
9	8
9	9
9	10
9	11
9	16
9	18
9	19
9	23
10	0
10	1
10	2
10	6
10	7
10	8
10	10
10	11
10	13
10	14
10	18
10	19
10	20
10	21
10	24
11	1
11	2
11	5
11	8
11	12
11	14
11	15
11	18
11	23
11	24
12	0
12	1
12	2
12	3
12	7
12	9
12	12
12	17
12	19
12	20
12	23
12	24
13	0
13	1
13	3
13	4
13	6
13	13
13	18
13	23
13	24
14	1
14	3
14	4
14	7
14	8
14	9
14	11
14	12
14	13
14	14
14	16
14	18
14	22
15	2
15	3
15	4
15	7
15	8
15	9
15	11
15	12
15	13
15	14
15	16
15	18
15	20
15	22
15	24
16	0
16	2
16	4
16	6
16	8
16	9
16	10
16	11
16	16
16	18
16	19
16	23
17	0
17	2
17	5
17	6
17	7
17	8
17	10
17	11
17	13
17	14
17	16
17	18
17	19
17	20
17	21
17	24
18	1
18	2
18	5
18	8
18	12
18	14
18	15
18	18
18	22
18	23
18	24
19	1
19	2
19	3
19	7
19	9
19	12
19	17
19	19
19	23
19	24
20	0
20	3
20	4
20	6
20	11
20	13
20	18
20	20
20	23
20	24
21	1
21	3
21	4
21	7
21	8
21	9
21	11
21	12
21	13
21	14
21	16
21	18
21	22
22	2
22	3
22	4
22	7
22	8
22	9
22	11
22	12
22	13
22	14
22	16
22	18
22	20
22	22
22	24
23	0
23	2
23	4
23	6
23	8
23	9
23	10
23	11
23	16
23	18
23	19
23	23
24	0
24	1
24	2
24	5
24	6
24	7
24	8
24	10
24	11
24	13
24	14
24	16
24	18
24	19
24	20
24	21
24	24
25	1
25	2
25	5
25	8
25	12
25	14
25	15
25	18
25	22
25	23
25	24
26	0
26	1
26	2
26	3
26	7
26	9
26	12
26	17
26	19
26	20
26	23
26	24
27	0
27	1
27	3
27	4
27	6
27	11
27	13
27	18
27	20
27	23
