# Supplementary material for: Nurse-patient relationship for multi-period home health care routing and scheduling problem
Source: PLoS One. 2022 May 27;17(5):e0268517. doi: 10.1371/journal.pone.0268517 (PMC9140252; doi:10.1371/journal.pone.0268517)
Supplement: S1 Dataset — (ZIP) [file pone.0268517.s001.zip › MPHHCP Dataset/pr19/preference.csv]

customer	vehicle	prefscore
9	0	0.24384163133305492
9	1	0.8896963268605392
9	2	0.5548889732811487
9	3	0.09365718255006317
9	4	-1.0
9	5	-1.0
9	6	-1.0
9	7	-1.0
9	8	-1.0
9	9	0.8286556745309889
9	10	-1.0
9	11	0.8615410003817705
9	12	-1.0
9	13	0.6178097749171817
9	14	0.11774040245062511
9	15	-1.0
9	16	-1.0
9	17	0.6825867732670399
9	18	0.8084790833792652
9	19	0.14121317160400548
9	20	0.7722355396291782
9	21	0.14879952542017905
9	22	-1.0
9	23	0.490216141318886
9	24	0.722285248407057
3	0	-1.0
3	1	0.26566079408214804
3	2	0.6040157828913558
3	3	-1.0
3	4	0.9942354559584583
3	5	0.11806909084304695
3	6	-1.0
3	7	0.38255401862142135
3	8	-1.0
3	9	0.5900646591962738
3	10	0.4064938579591725
3	11	-1.0
3	12	-1.0
3	13	0.37198109412090385
3	14	0.1632858708405054
3	15	-1.0
3	16	0.2620549169532679
3	17	0.14259241126304123
3	18	0.41203751046050174
3	19	-1.0
3	20	0.6217929931867172
3	21	-1.0
3	22	0.7404683590217892
3	23	0.21708429352892455
3	24	-1.0
16	0	-1.0
16	1	-1.0
16	2	-1.0
16	3	0.09905291617500378
16	4	-1.0
16	5	0.2494022277430784
16	6	-1.0
16	7	0.8977071861467176
16	8	0.017234631078642537
16	9	0.9928172251768351
16	10	-1.0
16	11	-1.0
16	12	-1.0
16	13	0.361538030772674
16	14	-1.0
16	15	-1.0
16	16	0.988793361124206
16	17	-1.0
16	18	-1.0
16	19	0.1365309373514323
16	20	-1.0
16	21	0.8646586553863131
16	22	0.9493101547819948
16	23	0.12987156325806393
16	24	-1.0
6	0	-1.0
6	1	0.27353092288077174
6	2	-1.0
6	3	-1.0
6	4	0.1715490694911378
6	5	-1.0
6	6	-1.0
6	7	0.061263929211280765
6	8	0.21414236997027258
6	9	0.8611684964863152
6	10	0.17814769205883796
6	11	0.29870591346456243
6	12	-1.0
6	13	-1.0
6	14	-1.0
6	15	-1.0
6	16	0.27924175802674067
6	17	-1.0
6	18	0.6962137877355098
6	19	-1.0
6	20	0.1664989306220881
6	21	0.7922657336885611
6	22	0.7320898053085241
6	23	0.7486533986156079
6	24	0.19800942119123233
21	0	0.9216274223321879
21	1	-1.0
21	2	-1.0
21	3	0.7419647548208693
21	4	-1.0
21	5	-1.0
21	6	-1.0
21	7	0.8800058498061873
21	8	0.6824732715344898
21	9	-1.0
21	10	0.49684108572672014
21	11	0.9171274198224977
21	12	-1.0
21	13	0.04264854838365417
21	14	0.6330234700566871
21	15	0.9487438048603725
21	16	0.2419146889644851
21	17	0.24449773055808122
21	18	-1.0
21	19	-1.0
21	20	0.5704646478375188
21	21	0.5345233980059667
21	22	-1.0
21	23	-1.0
21	24	0.4301513608343417
18	0	0.46397271501463544
18	1	-1.0
18	2	-1.0
18	3	-1.0
18	4	-1.0
18	5	0.9775165367315992
18	6	0.12192489545913776
18	7	0.4562672809895312
18	8	-1.0
18	9	-1.0
18	10	0.9886885147117416
18	11	-1.0
18	12	-1.0
18	13	0.23248508734523188
18	14	0.7478246944158466
18	15	0.4165931734316223
18	16	-1.0
18	17	0.7903092946863806
18	18	-1.0
18	19	-1.0
18	20	0.20883692627906636
18	21	-1.0
18	22	-1.0
18	23	0.8698778414491183
18	24	0.4019540287657266
12	0	-1.0
12	1	0.5497972713143827
12	2	-1.0
12	3	0.8853331016287342
12	4	0.9832230593282196
12	5	0.5692371404464245
12	6	-1.0
12	7	0.18888885506214603
12	8	-1.0
12	9	0.5177465663174186
12	10	-1.0
12	11	-1.0
12	12	-1.0
12	13	-1.0
12	14	0.4936673569770784
12	15	-1.0
12	16	0.23275669725461445
12	17	0.7877741443310046
12	18	0.8455102919755371
12	19	0.8907704371810097
12	20	0.849462984685311
12	21	0.4743354266204005
12	22	-1.0
12	23	-1.0
12	24	0.8173598164573301
7	0	-1.0
7	1	-1.0
7	2	0.34377483440660006
7	3	-1.0
7	4	-1.0
7	5	-1.0
7	6	-1.0
7	7	0.3601929507603575
7	8	-1.0
7	9	-1.0
7	10	0.8124929620974254
7	11	0.4790791676538726
7	12	-1.0
7	13	-1.0
7	14	0.2795410319772963
7	15	0.11697272140170312
7	16	0.7102730402193232
7	17	-1.0
7	18	0.24320831466186643
7	19	-1.0
7	20	-1.0
7	21	-1.0
7	22	-1.0
7	23	0.0014982191930972277
7	24	0.4005299998637286
4	0	-1.0
4	1	-1.0
4	2	-1.0
4	3	0.10204233654510597
4	4	0.9368911042475552
4	5	-1.0
4	6	-1.0
4	7	0.9645807875300864
4	8	0.24854619550940948
4	9	0.31560590356217455
4	10	0.3093510947826138
4	11	-1.0
4	12	0.8880029290778009
4	13	0.44202713837599883
4	14	0.03559133251030855
4	15	0.9377880752642749
4	16	-1.0
4	17	-1.0
4	18	0.19479123717630864
4	19	-1.0
4	20	0.4507632555730162
4	21	-1.0
4	22	0.5792275381432967
4	23	0.8028711530222163
4	24	0.40101703674683453
19	0	-1.0
19	1	0.6793462300009702
19	2	-1.0
19	3	-1.0
19	4	-1.0
19	5	0.9324372843032148
19	6	-1.0
19	7	-1.0
19	8	0.37838317645869723
19	9	-1.0
19	10	-1.0
19	11	-1.0
19	12	-1.0
19	13	0.5331371132523351
19	14	0.11274506777110072
19	15	0.46257553611030255
19	16	0.5162810645493003
19	17	-1.0
19	18	0.42003553582492226
19	19	-1.0
19	20	0.2601774521900134
19	21	-1.0
19	22	0.13288619946688685
19	23	0.37415022121137065
19	24	-1.0
15	0	-1.0
15	1	0.3975293025035148
15	2	0.41357990637456077
15	3	-1.0
15	4	0.44031954236424875
15	5	-1.0
15	6	0.2583981124165259
15	7	-1.0
15	8	-1.0
15	9	-1.0
15	10	-1.0
15	11	-1.0
15	12	0.8042282163008779
15	13	0.6939533253248367
15	14	-1.0
15	15	-1.0
15	16	0.43927191132961885
15	17	-1.0
15	18	0.19288161538246074
15	19	-1.0
15	20	-1.0
15	21	0.6872969591810799
15	22	0.7023960634513277
15	23	-1.0
15	24	-1.0
1	0	0.2578932994348061
1	1	0.942361279530953
1	2	-1.0
1	3	0.30396468915119246
1	4	0.9534556947711641
1	5	-1.0
1	6	0.27152199630397233
1	7	0.012088833557025502
1	8	-1.0
1	9	-1.0
1	10	-1.0
1	11	0.6398601594582519
1	12	0.3290893565099696
1	13	0.2616533669245077
1	14	0.8328244624724632
1	15	-1.0
1	16	0.6611542492755581
1	17	0.01889437041444275
1	18	-1.0
1	19	0.34691719962212886
1	20	-1.0
1	21	0.0636112875543583
1	22	0.7444102509499854
1	23	0.9305983386051412
1	24	0.5964706243811961
5	0	0.24664493938490428
5	1	0.32775932796299034
5	2	0.2139052608405757
5	3	0.04322228439391351
5	4	-1.0
5	5	0.3699966314040184
5	6	0.10522611947940153
5	7	0.047503491784497975
5	8	-1.0
5	9	0.5496166423219454
5	10	-1.0
5	11	-1.0
5	12	-1.0
5	13	-1.0
5	14	-1.0
5	15	-1.0
5	16	0.547349206692746
5	17	-1.0
5	18	0.9644142541365414
5	19	0.3588877099514054
5	20	0.5786043658643515
5	21	0.3927788202316693
5	22	0.18628717080993829
5	23	0.7109302532531088
5	24	0.2811820679529442
23	0	0.7854069617439683
23	1	0.6596162174101983
23	2	-1.0
23	3	0.7105441187305341
23	4	-1.0
23	5	-1.0
23	6	-1.0
23	7	-1.0
23	8	0.7700384078490661
23	9	-1.0
23	10	-1.0
23	11	-1.0
23	12	-1.0
23	13	0.7425775970087499
23	14	-1.0
23	15	-1.0
23	16	0.3773950364335106
23	17	-1.0
23	18	0.22019070523490025
23	19	0.9086367942798912
23	20	-1.0
23	21	0.3419486101394361
23	22	-1.0
23	23	-1.0
23	24	0.45660738974531445
10	0	0.6702361080542114
10	1	-1.0
10	2	0.8277720223094508
10	3	-1.0
10	4	0.7834203859115622
10	5	0.6137156695095487
10	6	0.6465702401669658
10	7	0.42926979250178643
10	8	-1.0
10	9	-1.0
10	10	0.6504770794296915
10	11	-1.0
10	12	-1.0
10	13	0.9388864066758201
10	14	-1.0
10	15	-1.0
10	16	-1.0
10	17	-1.0
10	18	-1.0
10	19	-1.0
10	20	-1.0
10	21	0.6568345816985158
10	22	-1.0
10	23	0.8883378583478931
10	24	-1.0
14	0	-1.0
14	1	-1.0
14	2	0.9040919391456216
14	3	0.16523997633714216
14	4	0.3742432723767122
14	5	0.45214485608239985
14	6	0.29620034175898835
14	7	0.6643732328285065
14	8	0.864100226813041
14	9	-1.0
14	10	-1.0
14	11	-1.0
14	12	0.8487413775287992
14	13	0.6125724199735324
14	14	0.9327768119248978
14	15	0.7701446081866796
14	16	0.692701158529602
14	17	-1.0
14	18	0.2678298303936477
14	19	0.686815665941837
14	20	0.7470065140614388
14	21	0.09463317848961783
14	22	-1.0
14	23	-1.0
14	24	0.27043295100330034
22	0	-1.0
22	1	-1.0
22	2	0.0721773667361223
22	3	0.39870989131087076
22	4	-1.0
22	5	0.8781037276531187
22	6	0.7048174006296424
22	7	0.7980845193058598
22	8	-1.0
22	9	0.7416032117792585
22	10	-1.0
22	11	-1.0
22	12	0.05810675411789601
22	13	-1.0
22	14	-1.0
22	15	-1.0
22	16	-1.0
22	17	0.7947590729595979
22	18	0.21540797771254383
22	19	0.39091525539371463
22	20	0.8363098892830965
22	21	0.9134952151683619
22	22	-1.0
22	23	-1.0
22	24	0.1463955932718357
2	0	0.01715320781235552
2	1	0.05729648007338117
2	2	0.8402305274987715
2	3	-1.0
2	4	0.8939905889557821
2	5	0.19752393810916635
2	6	-1.0
2	7	-1.0
2	8	0.7691817711506985
2	9	-1.0
2	10	-1.0
2	11	0.7559498831333393
2	12	-1.0
2	13	0.9926150418195145
2	14	0.2428176492530243
2	15	-1.0
2	16	0.3691701973285616
2	17	-1.0
2	18	0.3138359920868149
2	19	-1.0
2	20	0.2187184271281417
2	21	-1.0
2	22	0.721642512955029
2	23	0.8895301727288975
2	24	0.4318812044560122
8	0	-1.0
8	1	-1.0
8	2	0.672581797385457
8	3	0.31116476933295967
8	4	0.776592269893277
8	5	0.7142754980343976
8	6	0.044852544927289406
8	7	0.5088430712540509
8	8	-1.0
8	9	-1.0
8	10	0.7956455921795316
8	11	-1.0
8	12	0.0554974570829424
8	13	0.10024548943372236
8	14	0.9044418870674072
8	15	0.9043605151681161
8	16	0.5851877457675663
8	17	-1.0
8	18	-1.0
8	19	-1.0
8	20	-1.0
8	21	0.7653169267598444
8	22	0.6813655434464632
8	23	0.08229838258442468
8	24	0.9608394977118598
17	0	0.6472174742069408
17	1	-1.0
17	2	0.5197714259761909
17	3	-1.0
17	4	0.7941381369172823
17	5	-1.0
17	6	0.1656313760715693
17	7	0.7579792752301276
17	8	-1.0
17	9	-1.0
17	10	-1.0
17	11	-1.0
17	12	-1.0
17	13	-1.0
17	14	0.821500812144486
17	15	0.5699251962259444
17	16	0.6495894295982272
17	17	-1.0
17	18	0.44634110251142955
17	19	-1.0
17	20	0.08427806999019705
17	21	-1.0
17	22	0.41270072097349064
17	23	-1.0
17	24	-1.0
25	0	0.3330720072845845
25	1	0.4482386665482042
25	2	0.42816437284758224
25	3	0.06143828865676426
25	4	0.5388467073356402
25	5	0.25462019709667316
25	6	-1.0
25	7	0.4535759653680159
25	8	0.43662263758446607
25	9	0.6509829997742397
25	10	0.6218186761930713
25	11	0.9399283291707466
25	12	0.2935087328296574
25	13	0.5055857438511102
25	14	-1.0
25	15	0.9116418464210806
25	16	-1.0
25	17	0.811546702669371
25	18	0.7732319959079365
25	19	-1.0
25	20	-1.0
25	21	-1.0
25	22	0.43245079347633153
25	23	-1.0
25	24	0.3145633721247729
24	0	0.699937919090366
24	1	-1.0
24	2	-1.0
24	3	-1.0
24	4	-1.0
24	5	0.35201717583199543
24	6	0.22858340662391174
24	7	0.7360360886184947
24	8	0.8473628182047048
24	9	0.20966957813943854
24	10	0.6185696164013159
24	11	-1.0
24	12	-1.0
24	13	-1.0
24	14	-1.0
24	15	-1.0
24	16	0.9616485953057571
24	17	0.14382559648565907
24	18	-1.0
24	19	-1.0
24	20	0.40745997981978155
24	21	0.07213730187097755
24	22	-1.0
24	23	0.7115613550464603
24	24	-1.0
11	0	0.992335206522385
11	1	-1.0
11	2	-1.0
11	3	-1.0
11	4	0.7798103446049784
11	5	-1.0
11	6	-1.0
11	7	0.4244876757276389
11	8	-1.0
11	9	-1.0
11	10	-1.0
11	11	-1.0
11	12	-1.0
11	13	-1.0
11	14	0.3162836707482368
11	15	-1.0
11	16	0.17658058893878092
11	17	-1.0
11	18	-1.0
11	19	-1.0
11	20	-1.0
11	21	-1.0
11	22	-1.0
11	23	0.19695603470148493
11	24	-1.0
13	0	0.008700823999424734
13	1	-1.0
13	2	0.26046320948252766
13	3	0.36691235987431636
13	4	0.7396436552042334
13	5	0.2739645006284901
13	6	0.1575570461968111
13	7	0.6322362351080376
13	8	0.1865400696902727
13	9	-1.0
13	10	-1.0
13	11	-1.0
13	12	-1.0
13	13	-1.0
13	14	-1.0
13	15	0.8918998644075367
13	16	-1.0
13	17	-1.0
13	18	0.2424424496193237
13	19	-1.0
13	20	0.16934043578148772
13	21	0.5458638646449226
13	22	0.7105360986536178
13	23	-1.0
13	24	-1.0
20	0	-1.0
20	1	-1.0
20	2	0.3961056464837617
20	3	-1.0
20	4	-1.0
20	5	-1.0
20	6	0.9813473894309248
20	7	0.8683791136281305
20	8	-1.0
20	9	0.660797984535328
20	10	-1.0
20	11	-1.0
20	12	-1.0
20	13	0.20521303520781897
20	14	0.3993184541086364
20	15	0.9484503758571134
20	16	0.47565127992604106
20	17	-1.0
20	18	0.5475939533804366
20	19	-1.0
20	20	-1.0
20	21	0.17767692686837622
20	22	-1.0
20	23	-1.0
20	24	-1.0
