# Supplementary material for: Nurse-patient relationship for multi-period home health care routing and scheduling problem
Source: PLoS One. 2022 May 27;17(5):e0268517. doi: 10.1371/journal.pone.0268517 (PMC9140252; doi:10.1371/journal.pone.0268517)
Supplement: S1 Dataset — (ZIP) [file pone.0268517.s001.zip › MPHHCP Dataset/pr20/customer-detail.csv]

CUST NO.	XCOORD	YCOORD	DEMAND	READY TIME	DUE DATE	SERVICE TIME
1	-14.37	-20.34	0	0	1000	0
2	12.81	1.89	50	94	321	60
3	18.21	1.37	50	112	359	60
4	57.95	-48.78	50	159	409	60
5	-52.43	-84.09	50	256	503	60
6	60.8	-32.59	50	61	361	60
7	23.15	4.21	50	189	384	60
8	25.39	22.99	50	69	284	60
9	25.51	-52.98	50	164	512	60
10	-49.26	-41.72	50	135	321	60
11	-37.56	-41.73	50	165	414	60
12	-14.52	48.96	50	204	488	60
13	41.23	-24.5	50	213	452	60
14	-21.86	0.92	50	75	270	60
15	-48.18	-16.28	50	148	443	60
16	-7.78	44.35	50	193	436	60
17	20.8	10.76	50	230	531	60
18	-29.71	-46.33	50	110	462	60
19	-20.2	-59.56	50	183	523	60
20	-87.08	-52.9	50	99	291	60
21	3.05	-6.3	50	183	425	60
22	11.87	5.26	50	232	465	60
23	-24.07	-55.93	50	207	436	60
24	-22.8	5.66	50	249	523	60
25	-51.9	9.41	50	299	551	60
26	12.73	-40.97	50	69	290	60
