# Supplementary material for: Nurse-patient relationship for multi-period home health care routing and scheduling problem
Source: PLoS One. 2022 May 27;17(5):e0268517. doi: 10.1371/journal.pone.0268517 (PMC9140252; doi:10.1371/journal.pone.0268517)
Supplement: S1 Dataset — (ZIP) [file pone.0268517.s001.zip › MPHHCP Dataset/pr20/customer.csv]

Day	Customer
0	1
0	2
0	6
0	10
0	15
0	19
0	23
0	24
1	4
1	7
1	8
1	9
1	14
1	16
1	17
1	20
1	21
1	25
2	3
2	4
2	7
2	10
2	12
2	13
2	14
2	22
2	23
3	1
3	4
3	7
3	9
3	10
3	11
3	12
3	17
3	20
3	22
3	23
4	1
4	3
4	4
4	5
4	6
4	9
4	10
4	11
4	12
4	19
4	22
4	23
5	5
5	6
5	7
5	8
5	9
5	11
5	15
5	19
5	21
5	24
6	9
6	15
6	17
6	23
6	24
6	25
7	1
7	2
7	5
7	6
7	10
7	15
7	21
7	23
7	24
8	4
8	7
8	8
8	14
8	16
8	17
8	18
8	19
8	20
8	25
9	3
9	7
9	10
9	12
9	14
9	22
9	23
10	1
10	4
10	5
10	7
10	9
10	10
10	12
10	14
10	16
10	17
10	20
10	22
10	23
11	3
11	6
11	9
11	10
11	12
11	18
11	19
11	20
11	22
11	23
12	5
12	7
12	8
12	9
12	11
12	13
12	15
12	21
13	4
13	9
13	11
13	13
13	17
13	23
13	24
13	25
14	1
14	4
14	5
14	6
14	10
14	15
14	21
14	23
14	24
15	8
15	9
15	12
15	14
15	16
15	17
15	18
15	19
15	20
15	21
16	3
16	4
16	7
16	10
16	12
16	13
16	14
16	22
16	23
17	1
17	4
17	5
17	7
17	9
17	10
17	11
17	12
17	14
17	18
17	20
17	22
17	23
18	1
18	3
18	5
18	6
18	9
18	10
18	11
18	12
18	18
18	22
19	5
19	6
19	7
19	8
19	9
19	11
19	15
19	19
19	21
19	24
20	4
20	13
20	15
20	17
20	23
20	24
20	25
21	1
21	2
21	4
21	5
21	8
21	10
21	15
21	19
21	21
21	23
21	24
22	4
22	12
22	14
22	16
22	18
22	19
22	20
22	21
23	3
23	4
23	7
23	10
23	12
23	13
23	22
23	23
24	1
24	4
24	5
24	7
24	9
24	10
24	11
24	14
24	16
24	17
24	18
24	20
24	22
24	23
25	1
25	3
25	5
25	10
25	12
25	18
25	19
25	20
25	22
25	23
26	5
26	6
26	7
26	8
26	9
26	11
26	13
26	19
26	24
27	4
27	9
27	11
27	13
27	15
27	17
27	24
