# Supplementary material for: Nurse-patient relationship for multi-period home health care routing and scheduling problem
Source: PLoS One. 2022 May 27;17(5):e0268517. doi: 10.1371/journal.pone.0268517 (PMC9140252; doi:10.1371/journal.pone.0268517)
Supplement: S1 Dataset — (ZIP) [file pone.0268517.s001.zip › MPHHCP Dataset/pr20/nurse.csv]

Day	Nurse
0	0
0	2
0	3
0	4
0	8
0	10
0	11
0	12
0	15
0	16
0	17
0	19
0	20
0	23
0	24
1	1
1	2
1	3
1	8
1	10
1	11
1	12
1	13
1	17
1	22
1	23
1	24
2	0
2	1
2	4
2	5
2	8
2	9
2	10
2	11
2	16
2	18
2	19
2	23
2	24
3	0
3	4
3	6
3	9
3	10
3	12
3	13
3	16
3	18
3	21
4	1
4	2
4	4
4	6
4	10
4	11
4	15
4	17
4	19
4	21
4	23
5	0
5	3
5	6
5	7
5	8
5	9
5	10
5	11
5	12
5	15
5	18
5	21
5	22
5	23
6	0
6	2
6	3
6	4
6	5
6	8
6	9
6	12
6	15
6	20
6	23
7	0
7	2
7	4
7	8
7	10
7	11
7	12
7	15
7	16
7	17
7	19
7	20
7	23
7	24
8	1
8	2
8	3
8	8
8	10
8	11
8	12
8	13
8	17
8	22
8	23
9	0
9	1
9	4
9	5
9	8
9	9
9	10
9	11
9	16
9	18
9	19
9	20
9	23
9	24
10	0
10	4
10	6
10	9
10	10
10	13
10	16
10	18
10	21
10	23
11	1
11	2
11	4
11	6
11	11
11	15
11	17
11	19
11	21
12	0
12	3
12	6
12	7
12	8
12	9
12	10
12	11
12	12
12	18
12	21
12	22
12	23
13	0
13	2
13	3
13	4
13	5
13	8
13	9
13	12
13	15
13	20
13	23
13	24
14	0
14	2
14	3
14	4
14	8
14	10
14	11
14	12
14	15
14	16
14	17
14	19
14	20
14	23
14	24
15	1
15	2
15	3
15	8
15	10
15	11
15	13
15	17
15	22
15	23
16	0
16	1
16	4
16	5
16	8
16	9
16	10
16	11
16	16
16	18
16	19
16	20
16	23
16	24
17	0
17	4
17	6
17	9
17	10
17	12
17	13
17	16
17	18
17	23
18	1
18	2
18	4
18	6
18	10
18	11
18	15
18	17
18	21
18	23
19	0
19	3
19	6
19	7
19	8
19	10
19	11
19	12
19	15
19	18
19	21
19	22
19	23
20	0
20	2
20	3
20	4
20	5
20	8
20	9
20	12
20	15
20	20
20	23
20	24
21	0
21	2
21	3
21	4
21	8
21	10
21	11
21	12
21	15
21	16
21	17
21	19
21	20
21	23
21	24
22	1
22	3
22	8
22	10
22	11
22	12
22	13
22	17
22	22
22	23
22	24
23	0
23	1
23	4
23	5
23	8
23	9
23	10
23	11
23	16
23	18
23	19
23	20
23	23
23	24
24	0
24	4
24	6
24	9
24	10
24	12
24	13
24	16
24	18
24	21
25	1
25	2
25	4
25	6
25	10
25	11
25	15
25	17
25	19
25	21
25	23
26	0
26	3
26	6
26	8
26	9
26	10
26	11
26	12
26	15
26	18
26	21
26	22
26	23
27	0
27	2
27	3
27	4
27	5
27	8
27	9
27	12
27	15
27	20
27	23
27	24
