# Supplementary material for: Nurse-patient relationship for multi-period home health care routing and scheduling problem
Source: PLoS One. 2022 May 27;17(5):e0268517. doi: 10.1371/journal.pone.0268517 (PMC9140252; doi:10.1371/journal.pone.0268517)
Supplement: S1 Dataset — (ZIP) [file pone.0268517.s001.zip › MPHHCP Dataset/pr20/preference.csv]

customer	vehicle	prefscore
9	0	-1.0
9	1	-1.0
9	2	0.9826134699190859
9	3	0.43054710802100615
9	4	-1.0
9	5	-1.0
9	6	-1.0
9	7	0.317121518633524
9	8	-1.0
9	9	0.6316111302976765
9	10	0.013877643232039993
9	11	0.3051281316046278
9	12	-1.0
9	13	0.2753537154599057
9	14	0.4466150992397344
9	15	0.5120680173627215
9	16	-1.0
9	17	0.0776956083992778
9	18	0.18707953982432501
9	19	-1.0
9	20	0.6554573537279071
9	21	0.02840907808764581
9	22	0.005403353061597893
9	23	0.2449313406857161
9	24	-1.0
3	0	-1.0
3	1	0.7840864179632276
3	2	-1.0
3	3	-1.0
3	4	0.5965453875960324
3	5	-1.0
3	6	0.42322035245626144
3	7	0.11151030178980115
3	8	0.753978759052262
3	9	-1.0
3	10	-1.0
3	11	-1.0
3	12	-1.0
3	13	-1.0
3	14	-1.0
3	15	0.7187204242212143
3	16	-1.0
3	17	0.9081650577955674
3	18	-1.0
3	19	0.9353581270579923
3	20	-1.0
3	21	0.8582323633108896
3	22	0.15990857974024264
3	23	-1.0
3	24	-1.0
16	0	-1.0
16	1	0.4655725538495087
16	2	0.4780847882439161
16	3	0.046006749772105726
16	4	-1.0
16	5	-1.0
16	6	0.7071963826535789
16	7	0.030399226959500036
16	8	-1.0
16	9	0.9760133146505464
16	10	-1.0
16	11	0.8330874053416678
16	12	-1.0
16	13	-1.0
16	14	0.9980133324311041
16	15	0.5835983092948391
16	16	-1.0
16	17	-1.0
16	18	0.09815579516268103
16	19	0.6893456205967956
16	20	-1.0
16	21	-1.0
16	22	-1.0
16	23	0.013374135516183383
16	24	0.5877610364844579
6	0	-1.0
6	1	0.33101884281044835
6	2	-1.0
6	3	0.01330313252352
6	4	-1.0
6	5	-1.0
6	6	-1.0
6	7	0.7525277286086038
6	8	0.8708977574850585
6	9	0.46810799696653504
6	10	-1.0
6	11	0.0629769614468948
6	12	-1.0
6	13	0.19511477148515988
6	14	-1.0
6	15	-1.0
6	16	0.34594386569390934
6	17	-1.0
6	18	-1.0
6	19	0.030139032142241562
6	20	0.8951826982879256
6	21	0.5630326658273589
6	22	0.15458818358792603
6	23	0.3408572860428233
6	24	0.1343935762482128
21	0	0.12283637704626793
21	1	0.9708724483818355
21	2	-1.0
21	3	0.6183774321536444
21	4	-1.0
21	5	0.7566865540384344
21	6	-1.0
21	7	0.8934236646695219
21	8	0.677965417692436
21	9	0.6544275680580224
21	10	0.45521501038004597
21	11	0.6961059651872796
21	12	0.6827727721871213
21	13	-1.0
21	14	-1.0
21	15	0.37874404672430195
21	16	0.9859185861068082
21	17	0.8315884079734491
21	18	-1.0
21	19	-1.0
21	20	-1.0
21	21	-1.0
21	22	-1.0
21	23	-1.0
21	24	-1.0
18	0	-1.0
18	1	-1.0
18	2	-1.0
18	3	-1.0
18	4	0.4682322511385585
18	5	0.09871821915480794
18	6	-1.0
18	7	-1.0
18	8	-1.0
18	9	0.4283183602378644
18	10	-1.0
18	11	-1.0
18	12	-1.0
18	13	0.10841214086960094
18	14	-1.0
18	15	-1.0
18	16	-1.0
18	17	-1.0
18	18	-1.0
18	19	0.5725713155626806
18	20	-1.0
18	21	-1.0
18	22	-1.0
18	23	-1.0
18	24	-1.0
12	0	0.4168313127777463
12	1	0.5395530210537955
12	2	0.9756731791186196
12	3	-1.0
12	4	-1.0
12	5	-1.0
12	6	-1.0
12	7	0.6614450183200746
12	8	0.5718193597516882
12	9	-1.0
12	10	-1.0
12	11	0.4088877362352963
12	12	0.2378333518161454
12	13	0.687701332858264
12	14	0.8056303459860221
12	15	-1.0
12	16	-1.0
12	17	-1.0
12	18	0.9229744100116786
12	19	-1.0
12	20	-1.0
12	21	-1.0
12	22	0.287382193522314
12	23	-1.0
12	24	-1.0
7	0	0.6752147495324538
7	1	-1.0
7	2	-1.0
7	3	-1.0
7	4	-1.0
7	5	0.3654029733641636
7	6	-1.0
7	7	-1.0
7	8	0.3702416121930623
7	9	-1.0
7	10	0.3652548126520928
7	11	-1.0
7	12	0.37689184017208865
7	13	-1.0
7	14	-1.0
7	15	-1.0
7	16	0.9437680964617029
7	17	0.30666407666024575
7	18	0.8593674685121846
7	19	-1.0
7	20	-1.0
7	21	0.6131807127863754
7	22	-1.0
7	23	0.07266527447206195
7	24	0.03624144902317372
4	0	0.15882956877332877
4	1	0.6455936736375287
4	2	-1.0
4	3	0.7169262146668647
4	4	-1.0
4	5	-1.0
4	6	0.940967757509169
4	7	0.05844783293992206
4	8	0.9139314711051433
4	9	-1.0
4	10	0.18136351597121403
4	11	0.8790984767013472
4	12	0.44713222845437706
4	13	0.2001199454452689
4	14	0.1636564003541744
4	15	-1.0
4	16	0.05681422277166226
4	17	-1.0
4	18	-1.0
4	19	0.5198277554826659
4	20	0.6153064097536152
4	21	-1.0
4	22	0.06996632749852505
4	23	-1.0
4	24	-1.0
19	0	0.4474293565693096
19	1	-1.0
19	2	-1.0
19	3	0.484642847547501
19	4	-1.0
19	5	-1.0
19	6	0.818523916219247
19	7	-1.0
19	8	-1.0
19	9	0.8371745440933553
19	10	0.7061876201534569
19	11	-1.0
19	12	0.8831645044023707
19	13	0.6881271407743101
19	14	0.3472903436563768
19	15	-1.0
19	16	0.8185730879259705
19	17	0.8552603630621777
19	18	0.1297324372968205
19	19	-1.0
19	20	-1.0
19	21	-1.0
19	22	-1.0
19	23	0.9520086336146348
19	24	-1.0
15	0	-1.0
15	1	-1.0
15	2	-1.0
15	3	0.807353319733604
15	4	0.18904112599701628
15	5	-1.0
15	6	-1.0
15	7	-1.0
15	8	0.2787362074668973
15	9	-1.0
15	10	-1.0
15	11	-1.0
15	12	0.38419430415736466
15	13	-1.0
15	14	-1.0
15	15	-1.0
15	16	0.29908423667130357
15	17	0.48317848176939393
15	18	-1.0
15	19	-1.0
15	20	-1.0
15	21	-1.0
15	22	-1.0
15	23	-1.0
15	24	0.4669063581579128
1	0	0.6030543775260994
1	1	0.7938483742301582
1	2	-1.0
1	3	0.15501780258230335
1	4	-1.0
1	5	-1.0
1	6	-1.0
1	7	-1.0
1	8	0.12778596673956166
1	9	-1.0
1	10	0.44264992785915125
1	11	-1.0
1	12	0.8716102745702425
1	13	0.22429221338735394
1	14	0.6488071872576849
1	15	-1.0
1	16	-1.0
1	17	0.24594020212688916
1	18	0.7063815506533908
1	19	-1.0
1	20	0.5444278966083173
1	21	-1.0
1	22	0.5252443142735189
1	23	-1.0
1	24	0.7063668847278068
5	0	0.28007297039597623
5	1	-1.0
5	2	0.2122823275515523
5	3	0.9038019172514419
5	4	-1.0
5	5	-1.0
5	6	0.677229060678426
5	7	0.18446607000117732
5	8	-1.0
5	9	-1.0
5	10	-1.0
5	11	0.9787685950982145
5	12	-1.0
5	13	0.9205382196983787
5	14	-1.0
5	15	-1.0
5	16	0.6386777919856913
5	17	0.3759853214638472
5	18	-1.0
5	19	-1.0
5	20	-1.0
5	21	0.5605920427530496
5	22	-1.0
5	23	-1.0
5	24	0.35285409741434703
23	0	-1.0
23	1	0.44703427118062644
23	2	0.7517055623165444
23	3	-1.0
23	4	0.06668362155680807
23	5	0.8498699149943523
23	6	0.8260230088998581
23	7	0.6852727295033062
23	8	-1.0
23	9	-1.0
23	10	-1.0
23	11	-1.0
23	12	-1.0
23	13	-1.0
23	14	0.3201540753254867
23	15	-1.0
23	16	0.4703229720535933
23	17	-1.0
23	18	0.0033868090524681316
23	19	0.9747542862158954
23	20	0.25645337319745987
23	21	-1.0
23	22	0.3767601946982583
23	23	-1.0
23	24	-1.0
10	0	0.712428371556862
10	1	0.6234819250327656
10	2	0.23223087924375063
10	3	-1.0
10	4	-1.0
10	5	-1.0
10	6	-1.0
10	7	-1.0
10	8	0.30353778551863
10	9	-1.0
10	10	0.09681848740749943
10	11	0.4752937588614031
10	12	0.6629090578319172
10	13	0.5804893878720059
10	14	-1.0
10	15	0.13177434498341212
10	16	-1.0
10	17	0.38596568680021937
10	18	-1.0
10	19	0.9105469807919679
10	20	-1.0
10	21	-1.0
10	22	0.6770809111494992
10	23	0.591789523271574
10	24	0.5494231326201001
14	0	-1.0
14	1	-1.0
14	2	-1.0
14	3	0.12214218485152373
14	4	0.853283629836701
14	5	0.4419044664635363
14	6	-1.0
14	7	-1.0
14	8	-1.0
14	9	0.20277518622126722
14	10	-1.0
14	11	0.11485674893405606
14	12	-1.0
14	13	0.6374340682331945
14	14	-1.0
14	15	-1.0
14	16	0.4715056083040218
14	17	-1.0
14	18	0.9070821929757029
14	19	0.5426333402568599
14	20	0.21265768576825161
14	21	0.8601624053492649
14	22	-1.0
14	23	0.0038434653646262085
14	24	-1.0
22	0	0.3814116734944456
22	1	0.3948014576130805
22	2	-1.0
22	3	-1.0
22	4	-1.0
22	5	-1.0
22	6	-1.0
22	7	-1.0
22	8	-1.0
22	9	0.49219832307882694
22	10	0.12196990921993656
22	11	0.8696562131248625
22	12	0.02132157467999929
22	13	-1.0
22	14	-1.0
22	15	0.9810781267800102
22	16	-1.0
22	17	-1.0
22	18	-1.0
22	19	-1.0
22	20	0.9337253878016153
22	21	-1.0
22	22	-1.0
22	23	0.9454870945595891
22	24	-1.0
2	0	-1.0
2	1	-1.0
2	2	0.15669735481836433
2	3	0.6404873374230943
2	4	-1.0
2	5	-1.0
2	6	0.17415731710803772
2	7	-1.0
2	8	0.9293452029531375
2	9	0.7150318261019578
2	10	-1.0
2	11	-1.0
2	12	-1.0
2	13	0.13187776013843222
2	14	0.5604096389158829
2	15	-1.0
2	16	-1.0
2	17	-1.0
2	18	0.284649386067244
2	19	0.7922513443211364
2	20	-1.0
2	21	-1.0
2	22	-1.0
2	23	0.48949557796252763
2	24	-1.0
8	0	-1.0
8	1	-1.0
8	2	0.37317462769843723
8	3	0.5794797762535876
8	4	-1.0
8	5	-1.0
8	6	0.8754766895373509
8	7	0.8590560665135661
8	8	0.8731209879653841
8	9	-1.0
8	10	0.3787442164392052
8	11	-1.0
8	12	-1.0
8	13	0.7459997176224947
8	14	-1.0
8	15	-1.0
8	16	0.12616433296523522
8	17	-1.0
8	18	-1.0
8	19	0.24723799349101405
8	20	0.33083023658988775
8	21	0.6050305562315802
8	22	-1.0
8	23	0.2031680571467861
8	24	-1.0
17	0	-1.0
17	1	0.28953417596179953
17	2	-1.0
17	3	0.05184668306883833
17	4	-1.0
17	5	-1.0
17	6	0.4611572815322623
17	7	-1.0
17	8	-1.0
17	9	-1.0
17	10	0.9833658510771944
17	11	0.9782715463089068
17	12	0.5654499218957508
17	13	0.7910928536110439
17	14	-1.0
17	15	0.10396941911654689
17	16	0.48457087864903925
17	17	-1.0
17	18	-1.0
17	19	0.7457275204303613
17	20	-1.0
17	21	0.10769474198148565
17	22	0.6088567255120096
17	23	0.5007970900805453
17	24	0.11845443804660027
25	0	-1.0
25	1	0.4374311134143172
25	2	-1.0
25	3	-1.0
25	4	0.011635913323143954
25	5	-1.0
25	6	0.5898320106836098
25	7	-1.0
25	8	-1.0
25	9	0.02938078315365933
25	10	0.4598090127473624
25	11	0.16439935751842172
25	12	-1.0
25	13	-1.0
25	14	0.23990842010589475
25	15	-1.0
25	16	-1.0
25	17	0.05029501535844816
25	18	-1.0
25	19	0.5895198997374536
25	20	-1.0
25	21	-1.0
25	22	0.7049237472901683
25	23	0.5842004935942409
25	24	-1.0
24	0	0.5893261937931884
24	1	0.5039596614599278
24	2	0.13772962982900583
24	3	0.8827523429813955
24	4	-1.0
24	5	0.2388161487831697
24	6	0.847959158839994
24	7	0.4708493576605277
24	8	0.30104957073640226
24	9	0.7688409073596888
24	10	0.6680500667806878
24	11	-1.0
24	12	0.12111213781915453
24	13	0.17844535468204314
24	14	0.48918906786440786
24	15	-1.0
24	16	-1.0
24	17	0.6870312047547316
24	18	0.6305319621106905
24	19	0.1924330048308025
24	20	-1.0
24	21	-1.0
24	22	0.16310508940470625
24	23	0.9332239506636334
24	24	-1.0
11	0	-1.0
11	1	-1.0
11	2	-1.0
11	3	0.9748320161776829
11	4	-1.0
11	5	0.2577461090617714
11	6	0.4373335263627959
11	7	-1.0
11	8	-1.0
11	9	-1.0
11	10	0.7513870875760793
11	11	-1.0
11	12	-1.0
11	13	-1.0
11	14	0.9504402769053997
11	15	-1.0
11	16	0.32037058856322365
11	17	0.7234467604137741
11	18	-1.0
11	19	-1.0
11	20	-1.0
11	21	-1.0
11	22	-1.0
11	23	0.14453467613676774
11	24	0.6742980405952277
13	0	0.06052003035727305
13	1	-1.0
13	2	-1.0
13	3	-1.0
13	4	0.0422780122319516
13	5	-1.0
13	6	0.6462244916721904
13	7	-1.0
13	8	-1.0
13	9	0.4818601365297003
13	10	-1.0
13	11	4.574143616029591E-4
13	12	-1.0
13	13	-1.0
13	14	0.2639516532826157
13	15	0.03062330822488135
13	16	0.9852138834599917
13	17	-1.0
13	18	-1.0
13	19	-1.0
13	20	0.7635389242356359
13	21	-1.0
13	22	0.9372450769963817
13	23	-1.0
13	24	0.6332513472151661
20	0	0.04257236458086222
20	1	-1.0
20	2	-1.0
20	3	-1.0
20	4	-1.0
20	5	-1.0
20	6	-1.0
20	7	0.6657765286805977
20	8	-1.0
20	9	-1.0
20	10	0.6788571492865818
20	11	0.5123571900335987
20	12	0.403758893390898
20	13	0.8113792379604496
20	14	-1.0
20	15	-1.0
20	16	0.5017261000725871
20	17	0.5673618795485017
20	18	0.9584896083194421
20	19	-1.0
20	20	0.13155004552985705
20	21	0.8012236273701241
20	22	0.2744383008141069
20	23	-1.0
20	24	-1.0
